# Supplementary material for: High-Seas Marine Microorganism Delivers an Extract That Dampens LPS-Driven Pro-Inflammatory Signaling: Galbibacter orientalis Strain ROD011
Source: Mar Drugs. 2025 Oct 18;23(10):409. doi: 10.3390/md23100409 (PMC12565332; doi:10.3390/md23100409)
Supplement: Supplementary file 1 [file marinedrugs-23-00409-s001.zip]

Archive with 4 entries (4 files):
- (240520) polyphenol msms data.pptx
- Classification chart.xlsx
- Compound (ID data).xlsx
- Supplementary Tables.pdf
