# Supplementary material for: High-Seas Marine Microorganism Delivers an Extract That Dampens LPS-Driven Pro-Inflammatory Signaling: Galbibacter orientalis Strain ROD011
Source: Mar Drugs. 2025 Oct 18;23(10):409. doi: 10.3390/md23100409 (PMC12565332; doi:10.3390/md23100409)
Supplement: Supplementary file 1 [file marinedrugs-23-00409-s001.zip › Classification chart.xlsx]

## Sheet: Classification chart
	Total	180
	Alkaloids & N-heterocycles	38	0.211111
	Amino acids & (cyclic) peptides	9	0.05
	Aromatic hydrocarbons & solvents	1	0.00555556
	Fatty acids & lipids	37	0.205556
	Furan derivatives	1	0.00555556
	Indole-related	7	0.0388889
	Nucleobases/Nucleosides & Cofactors	18	0.1
	Phenolics/Benzenoids	29	0.161111
	Sterols/Terpenoids & isoprenoids	40	0.222222
