# Supplementary material for: High-Seas Marine Microorganism Delivers an Extract That Dampens LPS-Driven Pro-Inflammatory Signaling: Galbibacter orientalis Strain ROD011
Source: Mar Drugs. 2025 Oct 18;23(10):409. doi: 10.3390/md23100409 (PMC12565332; doi:10.3390/md23100409)
Supplement: Supplementary file 1 [file marinedrugs-23-00409-s001.zip › Compound (ID data).xlsx]

## Sheet: Compound ID
Compound	Compound ID	Formula	Score	Fragmentation Score	Mass Error (ppm)	Isotope Similarity	Theoretical Isotope Distribution	Description	Link	m/z	Retention time (min)
10.02_373.2735m/z	CSID4447641	C24H36O3	44.3	26.9	-0.485887	95.2882	100 - 26.5 - 3.98 - 0.437	(&minus;)-nabilone	http://nonlinear.com/redirect/outbound?p=chemspider&param=4447641	373.274	10.016
17.31_298.2744m/z	CSID167832	C18H35NO2	47.1	53.1	1.17072	83.7313	100 - 20.3 - 2.37 - 0.202	(-)-cassine	http://nonlinear.com/redirect/outbound?p=chemspider&param=167832	298.274	17.3089
2.64_276.1700m/z	CSID5763	C15H21N3O2	35.7	18.4	-2.53972	63.3293	100 - 17.6 - 1.88 - 0.149	(-)-Physostigmine	http://nonlinear.com/redirect/outbound?p=chemspider&param=5763	276.17	2.643
27.22_334.1131m/z	CSID5610	C13H19NO9	38.8	0	-0.540754	94.8696	100 - 15 - 2.9 - 0.322	(-)-Epinephrine (+)-bitartrate salt	http://nonlinear.com/redirect/outbound?p=chemspider&param=5610	334.113	27.2195
15.69_219.1743m/z	CSID390945	C15H22O	40.7	8.84	-0.428829	95.1595	100 - 16.5 - 1.48	(+)-8-Hydroxycalamenene	http://nonlinear.com/redirect/outbound?p=chemspider&param=390945	219.174	15.6857
25.30_479.3845m/z	CSID390994	C28H50N2O4	37.6	2.12	0.288748	86.4694	100 - 31.7 - 5.69 - 0.742	(+)-Carpaine	http://nonlinear.com/redirect/outbound?p=chemspider&param=390994	479.384	25.2991
27.88_142.1594m/z	CSID148393	C9H19N	37.7	0	2.81774	91.6739	100 - 10.3 - 0.479	(+)-N-Methylconiine	http://nonlinear.com/redirect/outbound?p=chemspider&param=148393	142.159	27.8825
12.85_314.2694m/z	CSID391015	C18H35NO3	35.9	0	1.23751	81.1843	100 - 20.4 - 2.58 - 0.245	(+)-Prosopinine	http://nonlinear.com/redirect/outbound?p=chemspider&param=391015	314.269	12.8508
4.36_140.1074m/z	CSID71370	C8H13NO	41.8	13.1	2.62556	98.9941	100 - 9.21 - 0.582	(+/-)-Tropinone	http://nonlinear.com/redirect/outbound?p=chemspider&param=71370	140.107	4.36337
16.48_237.2212m/z	CSID9097795	C16H28O	36.8	0.697	-0.398812	83.7172	100 - 17.7 - 1.67 - 0.112	(10E,12Z)-10,12-Hexadecadienal	http://nonlinear.com/redirect/outbound?p=chemspider&param=9097795	237.221	16.4801
22.22_273.2579m/z	CSID10252409	C20H32	40.1	3.76	0.649775	97.5509	100 - 22 - 2.3 - 0.153	(1E,3Z,6E,10E)-14-Isopropyl-3,7,11-trimethyl-1,3,6,10-cyclotetradecatetraene	http://nonlinear.com/redirect/outbound?p=chemspider&param=10252409	273.258	22.2185
4.12_134.0964m/z	CSID390008	C9H11N	44.8	32.3	-0.245425	91.8689	100 - 10.2 - 0.47	(1R)-2-Phenylcyclopropanamine	http://nonlinear.com/redirect/outbound?p=chemspider&param=390008	134.096	4.11758
0.79_209.1034m/z	CSID389864	C9H12N4O2	37.4	0	0.616851	87.7195	100 - 11.4 - 1.01	(1R,2S)-1-(7,8-Dihydro-6-pteridinyl)-1,2-propanediol	http://nonlinear.com/redirect/outbound?p=chemspider&param=389864	209.103	0.785483
26.53_367.2197m/z	CSID30791542	C14H30N4O7	36.2	0.799	2.51882	83.078	100 - 17.2 - 2.84 - 0.318	(1R,2S,3S,4S,5S,6R)-2-Amino-3,4,6-trihydroxy-5-(methylamino)cyclohexyl (5R)-2-amino-5-[(1S)-1-aminoethyl]-2-deoxy-alpha-D-xylopyranoside	http://nonlinear.com/redirect/outbound?p=chemspider&param=30791542	367.22	26.528
4.10_248.1503m/z	CSID390634	C14H19N2O2+	35.9	0	-4.45863	84.799	100 - 16.2 - 1.63 - 0.124	(1S)-1-Carboxy-2-(1H-indol-3-yl)-N,N,N-trimethylethanaminium	http://nonlinear.com/redirect/outbound?p=chemspider&param=390634	248.15	4.10045
4.15_199.1435m/z	CSID29368600	C10H18N2O2	38.7	6.4	-2.90502	90.2894	100 - 11.8 - 1.05	(1S,6S)-6-Aminooctahydro-1-indolizinyl acetate	http://nonlinear.com/redirect/outbound?p=chemspider&param=29368600	199.144	4.15188
27.19_184.1699m/z	CSID107811	C11H21NO	37.2	11.2	1.85873	77.0747	100 - 12.5 - 0.927	(2,7-Dimethyloctahydro-1H-cyclopenta[c]pyridin-4-yl)methanol	http://nonlinear.com/redirect/outbound?p=chemspider&param=107811	184.17	27.191
27.59_871.5820m/z	CSID8029925	C47H82O14	36.9	5.16	4.90906	85.2231	100 - 52.3 - 16.3 - 3.75 - 0.699 - 0.111	(2R)-2-[(2S,3S,6R)-6-{(2R,3S)-3-[(2R,5S,6R)-6-({(2R,3S,5R,6R)-6-[(R)-{(2S,2'R,3'R,5S,5'S)-5'-[(2R,5R,6S)-6-Ethyl-5-hydroxy-5-methyltetrahydro-2H-pyran-2-yl]-2'-hydroxy-2,3',5'-trimethyloctahydro-2,2'-bifuran-5-yl}(hydroxy)methyl]-6-hydroxy-3,5-dimethyltetrahydro-2H-pyran-2-yl}methyl)-6-hydroxy-5-methyltetrahydro-2H-pyran-2-yl]-2-hydroxybutyl}-3-methyltetrahydro-2H-pyran-2-yl]propanoic acid	http://nonlinear.com/redirect/outbound?p=chemspider&param=8029925	871.582	27.5853
9.02_173.1025m/z	CSID4450236	C6H12N4O2	38.8	7.21	-4.36932	91.8514	100 - 8.16 - 0.707	(2S,3R)-capreomycidine	http://nonlinear.com/redirect/outbound?p=chemspider&param=4450236	173.103	9.02147
14.84_438.2617m/z	CSID30790761	C27H35NO4	36.3	0	-4.95184	87.4411	100 - 30.1 - 5.2 - 0.656	(2S,3R,3aR,4aS,4bR,6aS,12bS,12cS,14aS)-2-(2-Hydroxy-2-propanyl)-12b,12c-dimethyl-3,3a,5,6,6a,7,12,12b,12c,13,14,14a-dodecahydro-2H,4bH-oxireno[4',4a']chromeno[5',6':6,7]indeno[1,2-b]indol-3-ol	http://nonlinear.com/redirect/outbound?p=chemspider&param=30790761	438.262	14.8398
2.83_333.1914m/z	CSID4572411	C16H28O7	36.8	0	1.91495	86.3363	100 - 17.9 - 2.95 - 0.336	(2S,3S)-2-hydroxytridecane-1,2,3-tricarboxylic acid	http://nonlinear.com/redirect/outbound?p=chemspider&param=4572411	333.191	2.8259
26.84_604.4026m/z	CSID30790753	C38H53NO5	29.4	0.142	4.85064	52.2686	100 - 42.3 - 9.74 - 1.6 - 0.207	(2S,4R,4aR,4bR,6aS,8aR,11aR,15bS,15cS,17aS)-4-Hydroxy-2-(2-hydroxy-2-propanyl)-4a,9,9,11,11,15b,15c-heptamethyl-3,4,4a,5,6,6a,7,8,8a,9,11,11a,15,15b,15c,16,17,17a-octadecahydro-2H-[2]benzofuro[5,6-e]c_x000D_ hromeno[5',6':6,7]indeno[1,2-b]indol-12(4bH)-one	http://nonlinear.com/redirect/outbound?p=chemspider&param=30790753	604.403	26.8423
15.54_452.2783m/z	CSID8586970	C28H37NO4	36.9	4.58	-2.68686	83.1072	100 - 31.2 - 5.53 - 0.714	(2S,4R,4aS,4bR,6aS,12bS,12cS,14aS)-4-Hydroxy-2-(2-hydroxy-2-propanyl)-12b,12c-dimethyl-3,4,5,6,6a,7,12,12b,12c,13,14,14a-dodecahydro-2H-chromeno[5',6':6,7]indeno[1,2-b]indole-4a(4bH)-carbaldehyde	http://nonlinear.com/redirect/outbound?p=chemspider&param=8586970	452.278	15.5371
7.33_142.0865m/z	CSID390184	C7H11NO2	38.4	3.72	1.50079	89.9738	100 - 8.14 - 0.701	(2S,4S)-hypoglycin A	http://nonlinear.com/redirect/outbound?p=chemspider&param=390184	142.086	7.32968
19.30_425.2154m/z	CSID285297	C22H32O8	40.1	10.8	-3.81388	94.2126	100 - 24.5 - 4.51 - 0.615	(3alpha,4beta,8alpha,12R)-15-Acetoxy-3,4-dihydroxy-12,13-epoxytrichothec-9-en-8-yl 3-methylbutanoate	http://nonlinear.com/redirect/outbound?p=chemspider&param=285297	425.215	19.2979
14.49_411.2732m/z	CSID389077	C23H38O6	36.2	3.44	-2.14587	79.93	100 - 25.5 - 4.36 - 0.559	(3beta)-Gonan-3-yl beta-D-glucopyranoside	http://nonlinear.com/redirect/outbound?p=chemspider&param=389077	411.273	14.4912
26.03_429.3723m/z	CSID389152	C29H48O2	38.1	8.2	-0.910086	83.3265	100 - 32 - 5.36 - 0.624	(3beta,24R,24'R)-fucosterol epoxide	http://nonlinear.com/redirect/outbound?p=chemspider&param=389152	429.372	26.0307
24.19_413.3784m/z	CSID391508	C29H48O	48.9	50.3	1.45791	96.1235	100 - 32 - 5.14 - 0.556	(3beta,4alpha,9xi,14xi,17xi)-4-Methylergosta-7,24(28)-dien-3-ol	http://nonlinear.com/redirect/outbound?p=chemspider&param=391508	413.378	24.1903
12.32_785.4653m/z	CSID10252401	C41H68O14	31	0	-3.68907	59.5366	100 - 45.7 - 13.1 - 2.79 - 0.488	(3beta,6alpha,9beta,16beta,20R,24S)-6,16,25-Trihydroxy-20,24-epoxy-9,19-cyclolanostan-3-yl 2-O-[(2S,3R,4R)-3,4-dihydroxy-4-(hydroxymethyl)tetrahydro-2-furanyl]-beta-D-glucopyranoside	http://nonlinear.com/redirect/outbound?p=chemspider&param=10252401	785.465	12.3193
24.27_1076.7378m/z	CSID9312036	C59H101N3O14	36	8.24	2.01436	74.2699	100 - 66.6 - 24.7 - 6.61 - 1.41 - 0.253	(3E,5E,8R,9S,10R,11R,14S,15E,18R,20R,21E,24S)-24-{(2S,3S,4S,7R,8S,9R,10R,11E)-9-Acetoxy-7-[(N,N-dimethyl-L-alanyl)oxy]-12-[formyl(methyl)amino]-3-hydroxy-4,8,10-trimethyl-11-dodecen-2-yl}-10-hydroxy-1_x000D_ 4,20-dimethoxy-9,11,15,18-tetramethyl-2-oxooxacyclotetracosa-3,5,15,21-tetraen-8-yl N,N,O-trimethylserinate	http://nonlinear.com/redirect/outbound?p=chemspider&param=9312036	1076.74	24.2703
1.43_239.0340m/z	CSID117578	C6H10N2O6S	37.8	1.02	3.13101	91.5639	100 - 8.36 - 6.06 - 0.451	(3R)-3-Acetamido-3-methoxy-2-oxo-1-azetidinesulfonic acid	http://nonlinear.com/redirect/outbound?p=chemspider&param=117578	239.034	1.43133
3.79_150.0392m/z	CSID13809	C4H7NO5	38	0	-3.64627	94.2604	100 - 4.96 - 1.13	(3R)-3-HYDROXYASPARTATE	http://nonlinear.com/redirect/outbound?p=chemspider&param=13809	150.039	3.7861
23.82_1145.7466m/z	CSID30791982	C68H104O14	34.2	0.214	-2.80011	73.861	100 - 75.3 - 30.8 - 8.98 - 2.07 - 0.399	(3R,3'R)-3-{[6-O-(6-Methylheptanoyl)-D-glucopyranosyl]oxy}-beta,beta-caroten-3'-yl 6-O-(6-methylheptanoyl)-D-glucopyranoside	http://nonlinear.com/redirect/outbound?p=chemspider&param=30791982	1145.75	23.8245
24.60_955.7052m/z	CSID30791991	C61H94O8	32.8	9.51	3.14779	57.9549	100 - 67.4 - 24 - 5.96 - 1.16 - 0.186	(3R,3'R)-3-Hydroxy-beta,beta-caroten-3'-yl 6-O-(13-methyltetradecanoyl)-D-glucopyranoside	http://nonlinear.com/redirect/outbound?p=chemspider&param=30791991	955.705	24.6018
23.29_399.3618m/z	CSID30791252	C28H46O	39.8	14.3	-0.808971	85.575	100 - 30.9 - 4.8 - 0.503	(3S,5E,7E,10S,14xi,17xi,22E)-9,10-Secoergosta-5,7,22-trien-3-ol	http://nonlinear.com/redirect/outbound?p=chemspider&param=30791252	399.362	23.293
9.12_181.1585m/z	CSID4444573	C12H20O	40.2	3.61	-0.779774	98.2208	100 - 13.2 - 1.01	(3Z,6Z,9Z)-dodecatrienol	http://nonlinear.com/redirect/outbound?p=chemspider&param=4444573	181.159	9.12433
1.32_181.0971m/z	CSID8663	C9H12N2O2	39.3	7.09	-0.335379	89.6007	100 - 10.7 - 0.927	(4-Ethoxyphenyl)urea	http://nonlinear.com/redirect/outbound?p=chemspider&param=8663	181.097	1.31702
27.79_139.0867m/z	CSID119388	C7H10N2O	39	4.01	0.836265	91.7638	100 - 8.45 - 0.521	(4-Hydrazinophenyl)methanol	http://nonlinear.com/redirect/outbound?p=chemspider&param=119388	139.087	27.7854
18.04_468.3092m/z	CSID390112	C29H41NO4	34.5	0	-3.5995	76.8352	100 - 32.4 - 5.89 - 0.776	(5alpha,14beta,18R)-17-(Cyclopropylmethyl)-18-[(2R)-2-hydroxy-3,3-dimethyl-2-butanyl]-6-methoxy-18,19-dihydro-4,5-epoxy-6,14-ethenomorphinan-3-ol	http://nonlinear.com/redirect/outbound?p=chemspider&param=390112	468.309	18.0405
22.68_415.3222m/z	CSID30791922	C27H42O3	46.9	43.5	3.81112	95.7103	100 - 29.8 - 4.9 - 0.579	(5beta)-14-Hydroxycholest-7-ene-3,6-dione	http://nonlinear.com/redirect/outbound?p=chemspider&param=30791922	415.322	22.6814
10.53_313.0705m/z	CSID30791432	C17H12O6	38	0.226	-0.459282	90.0987	100 - 18.8 - 2.89 - 0.323	(5Z)-3-(2,4-Dihydroxyphenyl)-4-hydroxy-5-(4-hydroxybenzylidene)-2(5H)-furanone	http://nonlinear.com/redirect/outbound?p=chemspider&param=30791432	313.071	10.5304
20.01_385.1541m/z	CSID395381	C15H30O7P2	36.6	0	0.482381	83.3958	100 - 16.8 - 2.77 - 0.307	(6E)-3,7,11-Trimethyl-6,10-dodecadien-1-yl trihydrogen diphosphate	http://nonlinear.com/redirect/outbound?p=chemspider&param=395381	385.154	20.0123
13.66_339.1789m/z	CSID4444609	C18H26O6	35.7	3.12	-3.82106	79.7754	100 - 20 - 3.13 - 0.359	(6E)-8,9-Dihydroxy-2-oxo-10-propyl-3,4,5,8,9,10-hexahydro-2H-oxecin-3-yl (2E,4E)-2,4-hexadienoate	http://nonlinear.com/redirect/outbound?p=chemspider&param=4444609	339.179	13.6624
26.83_170.1544m/z	CSID391013	C10H19NO	40.6	17.4	2.92739	89.0963	100 - 11.4 - 0.8	(6S,7R)-2-Azaspiro[5.5]undecan-7-ol	http://nonlinear.com/redirect/outbound?p=chemspider&param=391013	170.154	26.8252
7.96_311.1748m/z	CSID389881	C19H22N2O2	40.7	11.8	-1.80093	93.9078	100 - 21.6 - 2.63 - 0.233	(8alpha,9R)-Cinchonan-6',9-diol	http://nonlinear.com/redirect/outbound?p=chemspider&param=389881	311.175	7.9641
9.48_367.2380m/z	CSID8220005	C23H30N2O2	46.2	34.1	0.124438	97.0595	100 - 26 - 3.66 - 0.366	(8R,9S)-fumigaclavine C	http://nonlinear.com/redirect/outbound?p=chemspider&param=8220005	367.238	9.48442
21.10_253.2531m/z	CSID4516666	C17H32O	38.7	25	2.15768	70.8714	100 - 18.8 - 1.87 - 0.131	(9Z)-9-Cycloheptadecen-1-ol	http://nonlinear.com/redirect/outbound?p=chemspider&param=4516666	253.253	21.104
24.92_282.2795m/z	CSID4446508	C18H35NO	47.7	43.4	1.24357	96.6059	100 - 20.3 - 2.15 - 0.16	(9Z)-9-Octadecenamide	http://nonlinear.com/redirect/outbound?p=chemspider&param=4446508	282.279	24.9162
17.08_205.1944m/z	CSID4509327	C15H24	38.5	2.09	-3.21339	93.9976	100 - 16.5 - 1.27	(E)-gamma-bisabolene	http://nonlinear.com/redirect/outbound?p=chemspider&param=4509327	205.194	17.0803
20.54_170.9953m/z	CSID21865509	C3H6O6S	31.4	4.59	-2.93461	55.9093	100 - 4.34 - 5.83 - 0.214	(R)-2-O-sulfolactic acid	http://nonlinear.com/redirect/outbound?p=chemspider&param=21865509	170.995	20.5438
23.61_147.0658m/z	CSID10128321	C6H10O4	38	2.13	4.22415	92.7885	100 - 6.76 - 1.02	(R)-3-hydroxy-3-methyl-2-oxopentanoic acid	http://nonlinear.com/redirect/outbound?p=chemspider&param=10128321	147.066	23.6074
3.92_163.1230m/z	CSID178119	C10H14N2	43	17.7	-0.0569366	97.1481	100 - 11.7 - 0.625	(S)-(-)-Anabasine	http://nonlinear.com/redirect/outbound?p=chemspider&param=178119	163.123	3.91755
18.35_205.1952m/z	CSID26332204	C15H24	41.5	9.71	0.562955	98.3698	100 - 16.5 - 1.27	(S)-beta-macrocarpene	http://nonlinear.com/redirect/outbound?p=chemspider&param=26332204	205.195	18.3548
4.60_140.1071m/z	CSID144350	C8H13NO	39.2	0	0.761321	97.0133	100 - 9.21 - 0.582	(S)-Supinidine	http://nonlinear.com/redirect/outbound?p=chemspider&param=144350	140.107	4.59768
2.44_136.0752m/z	CSID10218864	C8H9NO	40.7	10.2	-4.03018	97.977	100 - 9.16 - 0.578	(Z)-phenylacetaldoxime	http://nonlinear.com/redirect/outbound?p=chemspider&param=10218864	136.075	2.44297
12.34_260.2369m/z	CSID4445445	C18H29N	36.3	1.54	-1.58362	81.8258	100 - 20.2 - 1.93 - 0.116	(Z,Z,Z)-octadeca-4,7,10-trienenitrile	http://nonlinear.com/redirect/outbound?p=chemspider&param=4445445	260.237	12.3364
12.27_391.2843m/z	CSID91993	C24H38O4	49.5	52.2	0.0713106	95.2586	100 - 26.5 - 4.21 - 0.493	.alpha.-Apocholic acid	http://nonlinear.com/redirect/outbound?p=chemspider&param=91993	391.284	12.2736
25.50_321.1703m/z	CSID4447689	C18H24O5	40.6	18.3	1.97655	86.9034	100 - 19.9 - 2.91 - 0.316	.alpha.-Zearalenol	http://nonlinear.com/redirect/outbound?p=chemspider&param=4447689	321.17	25.4992
13.35_137.1323m/z	CSID10669	C10H16	40.4	13.9	-1.15846	89.6489	100 - 11 - 0.546	.beta.-Phellandrene	http://nonlinear.com/redirect/outbound?p=chemspider&param=10669	137.132	13.3481
8.24_183.1019m/z	CSID21232555	C10H14O3	41.6	20.7	1.51339	89.0757	100 - 11.1 - 1.17	[(R)-2,2,3-trimethyl-5-oxocyclopent-3-en-1-yl]acetic acid	http://nonlinear.com/redirect/outbound?p=chemspider&param=21232555	183.102	8.24417
7.78_261.1481m/z	CSID30791585	C16H20O3	38.5	11.2	-1.55891	83.3929	100 - 17.6 - 2.08 - 0.184	1-(4-Hydroxyphenyl)-1-decene-3,5-dione	http://nonlinear.com/redirect/outbound?p=chemspider&param=30791585	261.148	7.7812
3.14_211.1088m/z	CSID7821998	C10H14N2O3	43.2	30.4	4.8791	91.1989	100 - 11.8 - 1.26	1-(6-hydroxy-3-pyridyl)-4-(methylamino)butan-1-one	http://nonlinear.com/redirect/outbound?p=chemspider&param=7821998	211.109	3.14025
7.53_174.0918m/z	CSID391879	C11H11NO	37	0	2.87982	88.2302	100 - 12.4 - 0.913	1,3-Dimethyl-8(2H)-isoquinolinone	http://nonlinear.com/redirect/outbound?p=chemspider&param=391879	174.092	7.52973
17.74_263.1072m/z	CSID7822264	C18H14O2	36.4	0	2.01095	84.4179	100 - 19.7 - 2.25 - 0.188	1,6-Dimethoxypyrene	http://nonlinear.com/redirect/outbound?p=chemspider&param=7822264	263.107	17.7433
17.46_235.0755m/z	CSID131860	C16H10O2	37.9	0	0.753595	90.2033	100 - 17.5 - 1.85 - 0.145	1,8-Pyrenediol	http://nonlinear.com/redirect/outbound?p=chemspider&param=131860	235.076	17.4575
0.90_202.1807m/z	CSID16168	C11H23NO2	39	0	2.6646	98.3216	100 - 12.6 - 1.14	11-Aminoundecanoic acid	http://nonlinear.com/redirect/outbound?p=chemspider&param=16168	202.181	0.8998
9.95_237.0663m/z	CSID23326918	C14H8N2O2	40.6	7.89	1.97263	97.5198	100 - 16 - 1.61 - 0.122	11-hydroxycanthin-6-one	http://nonlinear.com/redirect/outbound?p=chemspider&param=23326918	237.066	9.95308
20.29_251.2379m/z	CSID213140	C17H30O	38.2	12.6	3.86063	82.8033	100 - 18.8 - 1.87 - 0.131	12-(2-Cyclopenten-1-yl)-2-dodecanone	http://nonlinear.com/redirect/outbound?p=chemspider&param=213140	251.238	20.2924
6.04_309.1318m/z	CSID4444600	C16H20O6	31.2	11.2	-4.59582	50.3647	100 - 17.8 - 2.72 - 0.296	14-Dihydroxycornestin	http://nonlinear.com/redirect/outbound?p=chemspider&param=4444600	309.132	6.03798
1.47_219.1134m/z	CSID50963	C12H14N2O2	39.3	13.1	2.72415	86.7613	100 - 13.9 - 1.31	14P4QR28QF	http://nonlinear.com/redirect/outbound?p=chemspider&param=50963	219.113	1.46562
25.76_409.3830m/z	CSID26332853	C30H48	38.8	1.62	0.19269	92.808	100 - 33 - 5.27 - 0.542	15-cis-4,4'-diapophytoene	http://nonlinear.com/redirect/outbound?p=chemspider&param=26332853	409.383	25.7621
13.13_271.2266m/z	CSID14432089	C16H30O3	37.3	0	-0.503919	87.2907	100 - 17.8 - 2.1 - 0.187	16-Oxohexadecanoic acid	http://nonlinear.com/redirect/outbound?p=chemspider&param=14432089	271.227	13.1309
19.90_290.2474m/z	CSID216983	C19H31NO	37.2	6.85	-1.37453	80.7389	100 - 21.3 - 2.36 - 0.182	17a-Aza-D-homoandrost-5-en-3beta-ol	http://nonlinear.com/redirect/outbound?p=chemspider&param=216983	290.247	19.898
27.69_377.2155m/z	CSID10128388	C22H32O3S	36.7	4.86	2.62546	81.7943	100 - 25.1 - 8.15 - 1.48 - 0.209	17beta-Hydroxy-7alpha-mercaptoandrost-4-en-3-one 7-propionate	http://nonlinear.com/redirect/outbound?p=chemspider&param=10128388	377.215	27.6882
11.10_271.1693m/z	CSID23383	C18H22O2	51.4	59.7	0.059651	97.3819	100 - 19.8 - 2.27 - 0.19	17beta-Trenbolone	http://nonlinear.com/redirect/outbound?p=chemspider&param=23383	271.169	11.0962
22.48_317.2828m/z	CSID216964	C22H36O	38	4.34	-3.37458	89.6798	100 - 24.2 - 3.02 - 0.257	17-Propyl-5alpha-androst-2-en-17beta-ol	http://nonlinear.com/redirect/outbound?p=chemspider&param=216964	317.283	22.4814
15.78_299.2579m/z	CSID4472198	C18H34O3	40.7	12.3	-0.700151	92.3114	100 - 20 - 2.51 - 0.235	18-hydroxyoleic acid	http://nonlinear.com/redirect/outbound?p=chemspider&param=4472198	299.258	15.7829
21.42_367.1389m/z	CSID30792103	C19H26O3S2	32.5	0.566	-2.03444	64.559	100 - 22.6 - 12.1 - 2.27 - 0.53	1alpha,5alpha-Epidithio-17a-oxa-D-homoandrostan-3,17-dione	http://nonlinear.com/redirect/outbound?p=chemspider&param=30792103	367.139	21.4183
10.07_480.2781m/z	CSID30791848	C26H41NO5S	37.8	0	0.497819	89.3603	100 - 29.9 - 9.88 - 2.03 - 0.328	1-Cyclopentyl-5-[(1S,9R,13R)-4-hydroxy-1,10,13-trimethyl-10-azatricyclo[7.3.1.0~2,7~]trideca-2,4,6-trien-13-yl]-3-pentanone methanesulfonate (1:1)	http://nonlinear.com/redirect/outbound?p=chemspider&param=30791848	480.278	10.0674
7.43_317.1761m/z	CSID10128380	C19H24O4	38.3	7.81	4.22361	88.5222	100 - 21 - 2.91 - 0.303	1-Dehydro-15alpha-hydroxytestololactone	http://nonlinear.com/redirect/outbound?p=chemspider&param=10128380	317.176	7.43257
26.20_223.2058m/z	CSID10005692	C15H26O	46.8	40.5	0.504508	94.1968	100 - 16.6 - 1.49	1-epi-Cubenol	http://nonlinear.com/redirect/outbound?p=chemspider&param=10005692	223.206	26.1964
21.92_161.0604m/z	CSID390082	C10H8O2	35.2	1.6	4.38873	79.3034	100 - 11 - 0.956	1-formylindan-2-one	http://nonlinear.com/redirect/outbound?p=chemspider&param=390082	161.06	21.9156
26.94_335.1151m/z	CSID154861	C20H16NO4+	35.6	0	1.20434	79.444	100 - 22.3 - 3.2 - 0.343	1-Hydroxy-2-methoxy-12-methyl[1,3]benzodioxolo[5,6-c]phenanthridin-12-ium	http://nonlinear.com/redirect/outbound?p=chemspider&param=154861	335.115	26.9395
1.56_251.1506m/z	CSID43536	C12H18N4O2	39.3	0	1.55383	98.2437	100 - 14.7 - 1.42 - 0.103	1J8O1GT31U	http://nonlinear.com/redirect/outbound?p=chemspider&param=43536	251.151	1.56278
1.80_150.0778m/z	CSID10538332	C6H7N5	37.7	0	2.82343	91.9873	100 - 8.4 - 0.314	1-Methyl-1,7-dihydro-6H-purin-6-imine	http://nonlinear.com/redirect/outbound?p=chemspider&param=10538332	150.078	1.79712
8.44_256.1337m/z	CSID207512	C16H17NO2	37.6	7.2	1.92341	83.318	100 - 17.9 - 1.93 - 0.154	1-Methyl-6-(1,2,3,4-tetrahydro-6-hydroxy-2-naphthyl)-2(1H)-pyridone	http://nonlinear.com/redirect/outbound?p=chemspider&param=207512	256.134	8.4442
1.53_282.1198m/z	CSID17216227	C11H15N5O4	40	2.81	0.313198	97.3186	100 - 14 - 1.74 - 0.152	1-Methyladenosine	http://nonlinear.com/redirect/outbound?p=chemspider&param=17216227	282.12	1.5285
23.05_158.0602m/z	CSID28546	C10H7NO	39.2	1.23	1.21482	96.1258	100 - 11.3 - 0.785	1-Nitrosonaphthalene	http://nonlinear.com/redirect/outbound?p=chemspider&param=28546	158.06	23.0472
17.38_551.5021m/z	CSID4445456	C35H66O4	33.2	1.23	-2.31075	67.453	100 - 38.8 - 8.13 - 1.21 - 0.142	1-O-(1Z-Tetradecenyl)-2-(9Z-octadecenoyl)-sn-glycerol	http://nonlinear.com/redirect/outbound?p=chemspider&param=4445456	551.502	17.3775
28.05_675.4938m/z	CSID4445467	C37H71O8P	37.1	0	-3.11001	89.1627	100 - 41.1 - 9.89 - 1.75 - 0.249	1-Palmitoyl-2-oleoylphosphatidic acid	http://nonlinear.com/redirect/outbound?p=chemspider&param=4445467	675.494	28.0483
23.81_749.5343m/z	CSID4445464	C40H77O10P	35.8	0.473	2.07963	80.958	100 - 44.5 - 11.7 - 2.28 - 0.359	1-PALMITOYL-2-OLEOYL-SN-GLYCERO-3-(PHOSPHO-RAC-(1-GLYCEROL))	http://nonlinear.com/redirect/outbound?p=chemspider&param=4445464	749.534	23.8074
5.61_114.0552m/z	CSID1159	C5H7NO2	39.4	0	1.90379	99.2383	100 - 5.93 - 0.557	1-pyrroline-5-carboxylic acid	http://nonlinear.com/redirect/outbound?p=chemspider&param=1159	114.055	5.60933
1.86_112.0758m/z	CSID6651	C6H9NO	39.5	0	1.08961	98.7435	100 - 7 - 0.414	1-Vinyl-2-pyrrolidone	http://nonlinear.com/redirect/outbound?p=chemspider&param=6651	112.076	1.86
7.23_299.1420m/z	CSID8080006	C14H22N2O3S	44.4	59.2	-1.10351	63.9375	100 - 17 - 6.5 - 0.907 - 0.117	2-(3-Ethyl-4-oxo-5-piperidino-2-thiazolidinylidene)acetic acid ethyl ester	http://nonlinear.com/redirect/outbound?p=chemspider&param=8080006	299.142	7.23252
8.61_295.1445m/z	CSID225830	C18H18N2O2	32.8	0.833	1.29745	64.537	100 - 20.5 - 2.4 - 0.206	2-(3-Ethyl-5-(4-methoxyphenyl)-1H-pyrazol-4-yl)phenol	http://nonlinear.com/redirect/outbound?p=chemspider&param=225830	295.144	8.60995
11.43_223.0645m/z	CSID21865722	C8H14O5S	38.7	5.73	4.66501	93.1864	100 - 9.8 - 5.98 - 0.518	2-(3-methylthiopropyl)malic acid	http://nonlinear.com/redirect/outbound?p=chemspider&param=21865722	223.065	11.4277
3.87_241.1084m/z	CSID94711	C13H12N4O	33.9	1.17	-0.057781	68.3453	100 - 15.7 - 1.36	2-(Hydroxyamino)-1-methyl-6-phenylimidazo[4,5-b]pyridine	http://nonlinear.com/redirect/outbound?p=chemspider&param=94711	241.108	3.86612
4.32_136.1123m/z	CSID21106508	C9H13N	39.2	7.38	1.41898	90.3172	100 - 10.2 - 0.472	2,4,5-Trimethylaniline	http://nonlinear.com/redirect/outbound?p=chemspider&param=21106508	136.112	4.31763
3.77_150.1273m/z	CSID21106539	C10H15N	39.5	4.72	-2.85905	96.2392	100 - 11.4 - 0.585	2,6-Diethylaniline	http://nonlinear.com/redirect/outbound?p=chemspider&param=21106539	150.127	3.76895
4.47_193.0973m/z	CSID7822098	C10H12N2O2	39.5	9.84	0.988119	88.6499	100 - 11.8 - 1.04	2,6-Dihydroxy-N-methylmyosmine	http://nonlinear.com/redirect/outbound?p=chemspider&param=7822098	193.097	4.46623
29.71_277.1805m/z	CSID10379846	C17H24O3	35.9	0	2.5089	82.4641	100 - 18.8 - 2.28 - 0.208	2-[(2E)-3,7-Dimethyl-2,6-octadien-1-yl]-6-methoxy-1,4-benzenediol	http://nonlinear.com/redirect/outbound?p=chemspider&param=10379846	277.181	29.7057
27.64_417.2471m/z	CSID30790819	C21H36O8	39.2	6.12	-2.89235	93.5318	100 - 23.4 - 4.27 - 0.571	2-[(2R,4aS,6R,7R,8aR)-6,7-Dihydroxy-4a-methyl-8-methylenedecahydro-2-naphthalenyl]-2-propanyl beta-D-glucopyranoside	http://nonlinear.com/redirect/outbound?p=chemspider&param=30790819	417.247	27.6367
11.08_226.1223m/z	CSID20135676	C15H15NO	34.9	1.86	-1.48345	74.6756	100 - 16.8 - 1.53	2-[2-(4-Pyridinyl)-1-butenyl]phenol	http://nonlinear.com/redirect/outbound?p=chemspider&param=20135676	226.122	11.079
4.63_414.1467m/z	CSID29737498	C21H23N3O4S	35.3	0	-3.56656	80.5276	100 - 25 - 8.34 - 1.53 - 0.225	2-{(2E)-2-[(3,5-Dimethyl-1H-pyrrol-2-yl)methylene]-3-methoxy-2H-pyrrol-5-yl}-1H-indole methanesulfonate (1:1)	http://nonlinear.com/redirect/outbound?p=chemspider&param=29737498	414.147	4.63198
20.16_323.2585m/z	CSID214243	C20H34O3	37.4	5.55	1.22503	82.7387	100 - 22.1 - 2.95 - 0.292	2alpha-(Hydroxymethyl)-5alpha-androstane-3beta,17beta-diol	http://nonlinear.com/redirect/outbound?p=chemspider&param=214243	323.258	20.1609
0.90_226.0714m/z	CSID21865648	C10H11NO5	36.9	0	1.8276	86.8001	100 - 11.5 - 1.63 - 0.137	2-amino-2-deoxyisochorismic acid	http://nonlinear.com/redirect/outbound?p=chemspider&param=21865648	226.071	0.8998
24.07_213.1139m/z	CSID56075	C12H12N4	32.4	6.28	1.96414	57.9758	100 - 14.6 - 0.99	2-AMINO-3,4-DIMETHYLIMIDAZO(4,5-F)QUINOLINE	http://nonlinear.com/redirect/outbound?p=chemspider&param=56075	213.114	24.0703
8.41_416.3526m/z	CSID59019	C27H45NO2	38.7	0	0.809753	94.502	100 - 30.2 - 4.8 - 0.534	2B73S48786	http://nonlinear.com/redirect/outbound?p=chemspider&param=59019	416.353	8.4099
1.08_252.1094m/z	CSID13135	C10H13N5O3	47.9	42.6	1.06428	98.1087	100 - 12.9 - 1.39 - 0.108	2'-Deoxyadenosine	http://nonlinear.com/redirect/outbound?p=chemspider&param=13135	252.109	1.08268
3.44_204.1382m/z	CSID599515	C13H17NO	39.7	4.4	-0.633373	94.8189	100 - 14.7 - 1.2	2E-Crotamiton	http://nonlinear.com/redirect/outbound?p=chemspider&param=599515	204.138	3.43745
3.53_207.1127m/z	CSID22078	C11H14N2O2	36.6	5.03	-0.651686	78.8914	100 - 12.9 - 1.17	2-Ethyl-2-phenylmalonamide	http://nonlinear.com/redirect/outbound?p=chemspider&param=22078	207.113	3.53462
21.39_161.0604m/z	CSID390077	C10H8O2	37.3	2.06	4.3411	89.3339	100 - 11 - 0.956	2-formylindan-1-one	http://nonlinear.com/redirect/outbound?p=chemspider&param=390077	161.06	21.3897
25.43_533.4359m/z	CSID4444374	C37H56O2	38.8	5.92	1.13529	89.3469	100 - 40.7 - 8.49 - 1.21 - 0.131	2-Hexaprenyl-6-methoxyphenol	http://nonlinear.com/redirect/outbound?p=chemspider&param=4444374	533.436	25.4306
0.93_137.0463m/z	CSID75607	C5H4N4O	38.9	0	3.47524	98.7055	100 - 6.95 - 0.415	2H-pyrazolo[4,3-d]pyrimidin-7-ol	http://nonlinear.com/redirect/outbound?p=chemspider&param=75607	137.046	0.934083
29.15_129.0548m/z	CSID10128250	C6H8O3	38.2	0	1.69749	93.0222	100 - 6.7 - 0.806	2-Hydroxy-cis-hex-2,4-dienoate	http://nonlinear.com/redirect/outbound?p=chemspider&param=10128250	129.055	29.1456
1.05_352.1615m/z	CSID20117974	C15H21N5O5	40.4	19.6	-0.18833	82.3689	100 - 18.5 - 2.64 - 0.279	2-methyl-4-(1H-purin-6-ylamino)but-2-en-1-yl beta-D-xylopyranoside	http://nonlinear.com/redirect/outbound?p=chemspider&param=20117974	352.161	1.0484
8.99_248.2012m/z	CSID10194155	C16H25NO	36.4	0	1.34418	83.4415	100 - 18 - 1.73 - 0.118	2P5MU968XW	http://nonlinear.com/redirect/outbound?p=chemspider&param=10194155	248.201	8.98718
14.89_339.2687m/z	CSID10128377	C24H34O	52.1	64	1.41864	98.0561	100 - 26.4 - 3.55 - 0.324	3-(2,4-Cyclopentadien-1-ylidene)-5alpha-androstan-17beta-ol	http://nonlinear.com/redirect/outbound?p=chemspider&param=10128377	339.269	14.8912
6.06_204.1248m/z	CSID41001	C10H13N5	42.8	18.9	1.8943	97.3325	100 - 12.8 - 0.756	3-(3-Methyl-2-buten-1-yl)-3H-purin-6-amine	http://nonlinear.com/redirect/outbound?p=chemspider&param=41001	204.125	6.05513
23.53_139.1124m/z	CSID4509638	C9H14O	33.6	26.6	4.54933	46.5265	100 - 9.93 - 0.646	3,6-Nonadienal	http://nonlinear.com/redirect/outbound?p=chemspider&param=4509638	139.112	23.5273
11.94_333.2298m/z	CSID3615	C20H30NO3+	38.5	0	1.45892	94.0552	100 - 22.5 - 3.02 - 0.301	3-[(3-Hydroxy-2-phenylpropanoyl)oxy]-8-isopropyl-8-methyl-8-azoniabicyclo[3.2.1]octane	http://nonlinear.com/redirect/outbound?p=chemspider&param=3615	333.23	11.9421
25.80_377.2693m/z	CSID10128405	C23H36O4	28	3.69	1.89143	38.5068	100 - 25.4 - 3.92 - 0.45	3-Acetyl-5alpha-androstane-3beta,17beta-diol 3-acetate	http://nonlinear.com/redirect/outbound?p=chemspider&param=10128405	377.269	25.7964
5.51_347.0849m/z	CSID25057616	C10H15N6O6P	38.9	12.6	-4.13948	86.4489	100 - 13.4 - 2.07 - 0.197	3'-Amino-3'-deoxyadenosine 5'-(dihydrogen phosphate)	http://nonlinear.com/redirect/outbound?p=chemspider&param=25057616	347.085	5.50645
10.28_400.3570m/z	CSID216468	C27H45NO	38.2	0	-0.960516	92.0372	100 - 30.1 - 4.58 - 0.471	3-aza-?-homocholest-4?-en-4-one	http://nonlinear.com/redirect/outbound?p=chemspider&param=216468	400.357	10.2846
1.15_210.0763m/z	CSID2291433	C10H11NO4	40.2	4.14	0.832761	97.6273	100 - 11.5 - 1.42 - 0.113	3-Carbamoyl-2-phenylpropionic acid	http://nonlinear.com/redirect/outbound?p=chemspider&param=2291433	210.076	1.15127
6.54_162.0549m/z	CSID63063	C9H7NO2	42.6	19.8	-0.672127	93.9674	100 - 10.3 - 0.884	3-Carboxyindole	http://nonlinear.com/redirect/outbound?p=chemspider&param=63063	162.055	6.53523
13.43_298.2738m/z	CSID8014930	C18H35NO2	39.5	5.08	-0.938823	93.3363	100 - 20.3 - 2.37 - 0.202	3-dehydrosphingosine	http://nonlinear.com/redirect/outbound?p=chemspider&param=8014930	298.274	13.4338
12.26_237.1116m/z	CSID391946	C13H16O4	34.3	6.15	-2.07845	67.742	100 - 14.4 - 1.78 - 0.157	3-Dimethylallyl-4-hydroxymandelic acid	http://nonlinear.com/redirect/outbound?p=chemspider&param=391946	237.112	12.2564
23.90_249.1116m/z	CSID391945	C14H16O4	37.6	5.68	-2.3351	85.0391	100 - 15.5 - 1.94 - 0.177	3-dimethylallyl-4-hydroxyphenylpyruvic acid	http://nonlinear.com/redirect/outbound?p=chemspider&param=391945	249.112	23.9046
9.42_251.1742m/z	CSID142125	C14H22N2O2	38.4	0	-4.97103	97.6986	100 - 16.2 - 1.64 - 0.124	3-Hydroxylidocaine	http://nonlinear.com/redirect/outbound?p=chemspider&param=142125	251.174	9.42155
5.87_176.0707m/z	CSID388979	C10H9NO2	43.3	22	0.557118	95.191	100 - 11.4 - 0.997	3-indoleglycolaldehyde	http://nonlinear.com/redirect/outbound?p=chemspider&param=388979	176.071	5.87225
25.08_300.2901m/z	CSID388895	C18H37NO2	37.1	5.88	1.30465	81.3598	100 - 20.3 - 2.37 - 0.203	3-ketosphinganine	http://nonlinear.com/redirect/outbound?p=chemspider&param=388895	300.29	25.0819
2.46_160.0759m/z	CSID389812	C10H9NO	44.9	36.3	1.02301	89.1981	100 - 11.3 - 0.787	3-methyl-2-quinolone	http://nonlinear.com/redirect/outbound?p=chemspider&param=389812	160.076	2.46012
17.87_103.0754m/z	CSID10001	C5H10O2	38.8	0	-0.00246313	94.2174	100 - 5.6 - 0.538	3-Methylbutanoic acid	http://nonlinear.com/redirect/outbound?p=chemspider&param=10001	103.075	17.8747
12.94_469.3322m/z	CSID99834	C30H44O4	37.6	0.807	1.9378	89.3823	100 - 33.1 - 6.13 - 0.82	3-Oxoglycyrrhetic acid	http://nonlinear.com/redirect/outbound?p=chemspider&param=99834	469.332	12.9366
1.88_117.0546m/z	CSID388751	C5H8O3	38.7	0	-0.440307	94.0212	100 - 5.61 - 0.745	3-oxovaleric acid	http://nonlinear.com/redirect/outbound?p=chemspider&param=388751	117.055	1.87713
5.11_138.0913m/z	CSID110187	C8H11NO	43.2	25.3	-0.180697	91.1061	100 - 9.18 - 0.58	4-(1-Aminoethyl)phenol	http://nonlinear.com/redirect/outbound?p=chemspider&param=110187	138.091	5.11208
7.58_329.1897m/z	CSID10128318	C24H24O	35	1.99	-0.782825	74.0978	100 - 26.3 - 3.52 - 0.32	4-(3,5-Diphenylcyclohexyl)phenol	http://nonlinear.com/redirect/outbound?p=chemspider&param=10128318	329.19	7.58117
24.67_243.1376m/z	CSID220355	C16H18O2	34.8	4.52	-1.51803	71.3534	100 - 17.6 - 1.86 - 0.147	4,4a,5,6,7,8-Hexahydro-6-(p-hydroxyphenyl)-2(3H)-naphthalenone	http://nonlinear.com/redirect/outbound?p=chemspider&param=220355	243.138	24.6704
21.06_219.2104m/z	CSID4947255	C16H26	40.3	9.12	-1.2599	93.76	100 - 17.6 - 1.46	4,8,12-trimethyltrideca 1,3,7,11-tetraene	http://nonlinear.com/redirect/outbound?p=chemspider&param=4947255	219.21	21.0582
6.14_353.0504m/z	CSID30791372	C15H12O10	37.2	3.06	0.114521	82.9747	100 - 16.7 - 3.37 - 0.407	4-[2-(5-Carboxy-2-hydroxy-3-methoxyphenyl)-2-oxoethylidene]-2-hydroxy-2-pentenedioate	http://nonlinear.com/redirect/outbound?p=chemspider&param=30791372	353.05	6.14087
22.58_411.3606m/z	CSID391501	C29H46O	40.4	14.5	-3.64959	91.979	100 - 31.9 - 5.13 - 0.555	4alpha-methyl-5alpha-ergosta-8,14,24(28)-trien-3beta-ol	http://nonlinear.com/redirect/outbound?p=chemspider&param=391501	411.361	22.5786
20.40_413.3772m/z	CSID167937	C29H48O	39.2	2.46	-1.32088	94.8964	100 - 32 - 5.14 - 0.556	4alpha-Methylfecosterol	http://nonlinear.com/redirect/outbound?p=chemspider&param=167937	413.377	20.3952
15.34_313.0980m/z	CSID15078245	C12H16N4O4S	37.5	0	4.87962	93.2997	100 - 15.6 - 6.48 - 0.847 - 0.118	4-Amino-N-(6-methoxy-2-methyl-4-pyrimidinyl)benzenesulfonamide hydrate (1:1)	http://nonlinear.com/redirect/outbound?p=chemspider&param=15078245	313.098	15.337
24.84_1006.7253m/z	CSID26330588	C61H100NO8P	32.6	2.02	-0.55207	61.5218	100 - 67.8 - 24.3 - 6.07 - 1.18 - 0.191	4-Deoxy-4-formamido-1-O-(hydroxy{[(2Z,6Z,10Z,14Z,18Z,22Z,26Z,30Z,34E,38E)-3,7,11,15,19,23,27,31,35,39,43-undecamethyl-2,6,10,14,18,22,26,30,34,38,42-tetratetracontaundecaen-1-yl]oxy}phosphoryl)-alpha-_x000D_ L-arabinopyranose	http://nonlinear.com/redirect/outbound?p=chemspider&param=26330588	1006.73	24.8362
19.66_263.2365m/z	CSID59421	C18H30O	46.4	41.3	-1.72578	93.0056	100 - 19.9 - 2.07 - 0.151	4-Dodecylphenol	http://nonlinear.com/redirect/outbound?p=chemspider&param=59421	263.236	19.6637
7.38_353.1760m/z	CSID222565	C22H24O4	32.6	0	3.48414	67.086	100 - 24.2 - 3.63 - 0.405	4-Ethyl-3-(4-methoxyphenyl)-2,2-dimethyl-2H-chromen-7-yl acetate	http://nonlinear.com/redirect/outbound?p=chemspider&param=222565	353.176	7.38113
12.67_193.1589m/z	CSID15327	C13H20O	42	16.9	1.11645	94.4057	100 - 14.3 - 1.16	4-Heptylphenol	http://nonlinear.com/redirect/outbound?p=chemspider&param=15327	193.159	12.6679
9.98_179.1423m/z	CSID16216	C12H18O	44.4	29.6	-4.359	97.32	100 - 13.2 - 1.01	4-Hexylphenol	http://nonlinear.com/redirect/outbound?p=chemspider&param=16216	179.142	9.98167
24.57_167.0340m/z	CSID348	C8H6O4	48.9	46	0.458396	99.0004	100 - 8.87 - 1.17	4-hydroxyphenylglyoxylate	http://nonlinear.com/redirect/outbound?p=chemspider&param=348	167.034	24.5676
1.03_134.0601m/z	CSID67953	C8H7NO	41.6	11.3	0.40774	97.2513	100 - 9.14 - 0.575	4-indolol	http://nonlinear.com/redirect/outbound?p=chemspider&param=67953	134.06	1.03125
22.55_129.0913m/z	CSID391735	C7H12O2	38.8	4.54	2.45845	92.2013	100 - 7.79 - 0.673	4-Methyl-3-methylenepentanoic acid	http://nonlinear.com/redirect/outbound?p=chemspider&param=391735	129.091	22.55
3.42_121.0649m/z	CSID13865424	C8H8O	43.8	28.6	0.79008	91.4687	100 - 8.78 - 0.544	4-Methylbenzaldehyde	http://nonlinear.com/redirect/outbound?p=chemspider&param=13865424	121.065	3.4203
14.23_159.0769m/z	CSID388518	C6H10N2O3	44.6	27.7	2.90271	98.8823	100 - 7.45 - 0.858	4-Methyleneglutamine	http://nonlinear.com/redirect/outbound?p=chemspider&param=388518	159.077	14.2282
6.95_175.0067m/z	CSID4601	C6H6O4S	37.9	0	4.1871	94.1312	100 - 7.51 - 5.58 - 0.369	4-phenolsulfonic acid	http://nonlinear.com/redirect/outbound?p=chemspider&param=4601	175.007	6.95247
8.38_137.0964m/z	CSID12060	C9H12O	44.4	34.1	2.24563	90.4534	100 - 9.91 - 0.644	4-Propylphenol	http://nonlinear.com/redirect/outbound?p=chemspider&param=12060	137.096	8.37562
17.73_109.1010m/z	CSID7218	C8H12	41.3	17.1	-1.69409	91.6337	100 - 8.79 - 0.34	4-Vinylcyclohexene	http://nonlinear.com/redirect/outbound?p=chemspider&param=7218	109.101	17.7261
4.13_121.0651m/z	CSID56234	C8H8O	52.9	68.1	2.61183	99.3177	100 - 8.78 - 0.544	4-Vinylphenol	http://nonlinear.com/redirect/outbound?p=chemspider&param=56234	121.065	4.13473
2.11_217.0145m/z	CSID63978	C12H8S2	35.3	0	2.3101	79.1555	100 - 14.7 - 10 - 1.3 - 0.328	5-(3-buten-1-ynyl)-2,2'-bithiophene	http://nonlinear.com/redirect/outbound?p=chemspider&param=63978	217.015	2.11147
16.78_313.2358m/z	CSID22943116	C18H32O4	38.1	1.02	-4.913	95.0612	100 - 20 - 2.71 - 0.277	5(S),8(R)-DiHODE	http://nonlinear.com/redirect/outbound?p=chemspider&param=22943116	313.236	16.7774
18.83_405.2993m/z	CSID118605	C25H40O4	38.6	0	-1.66543	94.7885	100 - 27.7 - 4.5 - 0.54	5?-androstane-3?,17?-diol dipropionate	http://nonlinear.com/redirect/outbound?p=chemspider&param=118605	405.299	18.8349
25.04_415.3573m/z	CSID4444268	C28H46O2	39.9	16.6	0.565799	83.5659	100 - 30.9 - 5.02 - 0.569	5alpha-ergosta-7,22-diene-3beta,5-diol	http://nonlinear.com/redirect/outbound?p=chemspider&param=4444268	415.357	25.0362
18.24_279.2329m/z	CSID224210	C18H30O2	36.7	6.14	3.75449	81.7222	100 - 19.9 - 2.28 - 0.193	5b-estran-3a,17b-diol	http://nonlinear.com/redirect/outbound?p=chemspider&param=224210	279.233	18.2405
12.06_473.1868m/z	CSID11267158	C20H24N8O6	37	1.21	-4.92121	89.7138	100 - 25.1 - 4.25 - 0.541	5-Formiminotetrahydrofolic acid	http://nonlinear.com/redirect/outbound?p=chemspider&param=11267158	473.187	12.0564
8.04_240.1031m/z	CSID13731	C15H13NO2	37.7	3.53	4.8047	90.6463	100 - 16.8 - 1.74 - 0.134	5-Hydroxy-2-acetamidofluorene	http://nonlinear.com/redirect/outbound?p=chemspider&param=13731	240.103	8.04412
5.31_213.1029m/z	CSID388651	C13H12N2O	38.6	11	2.98861	85.3488	100 - 15 - 1.25	5-Methyl-5,10-dihydro-1-phenazinol	http://nonlinear.com/redirect/outbound?p=chemspider&param=388651	213.103	5.31212
5.79_245.1294m/z	CSID82173	C14H16N2O2	47.4	46	3.82191	95.53	100 - 16.1 - 1.63 - 0.123	5-Oxo-N-(2-phenylcyclopropyl)prolinamide	http://nonlinear.com/redirect/outbound?p=chemspider&param=82173	245.129	5.79222
14.36_299.0816m/z	CSID141619	C11H14N4O4S	35.8	0	2.63665	82.1847	100 - 14.5 - 6.32 - 0.777 - 0.109	5'-S-Methyl-5'-thioinosine	http://nonlinear.com/redirect/outbound?p=chemspider&param=141619	299.082	14.3597
22.80_391.1897m/z	CSID391531	C25H26O4	38.7	0.144	-1.69579	95.3535	100 - 27.5 - 4.45 - 0.533	6,8-Di-(3,3-dimethylallyl)chrysin	http://nonlinear.com/redirect/outbound?p=chemspider&param=391531	391.19	22.7958
11.19_311.0554m/z	CSID4444228	C17H10O6	38.2	0	1.11162	92.318	100 - 18.7 - 2.89 - 0.322	6-demethylsterigmatocystin	http://nonlinear.com/redirect/outbound?p=chemspider&param=4444228	311.055	11.1934
4.32_311.0917m/z	CSID4444948	C18H14O5	41.1	9.45	1.06655	97.2647	100 - 19.8 - 2.89 - 0.313	6-Deoxyjacareubin	http://nonlinear.com/redirect/outbound?p=chemspider&param=4444948	311.092	4.31763
25.23_307.1914m/z	CSID151560	C18H26O4	39.1	4.6	3.17324	94.4611	100 - 19.9 - 2.7 - 0.275	6-Desmethylmonacolin J	http://nonlinear.com/redirect/outbound?p=chemspider&param=151560	307.191	25.2306
4.03_249.1240m/z	CSID1794	C13H16N2O3	42	17.9	2.71785	95.1231	100 - 15.1 - 1.68 - 0.139	6-Hydroxymelatonin	http://nonlinear.com/redirect/outbound?p=chemspider&param=1794	249.124	4.03187
9.52_323.1752m/z	CSID30791755	C20H22N2O2	39.6	6.86	-0.611529	91.9449	100 - 22.7 - 2.87 - 0.262	6'-Methoxycinchonan-9-one	http://nonlinear.com/redirect/outbound?p=chemspider&param=30791755	323.175	9.51872
9.15_269.1284m/z	CSID390048	C16H16N2O2	37.9	21.2	-0.257751	68.6991	100 - 18.3 - 1.99 - 0.16	6-Methyl-9,10-didehydroergoline-8-carboxylic acid	http://nonlinear.com/redirect/outbound?p=chemspider&param=390048	269.128	9.15292
1.05_150.0781m/z	CSID61270	C6H7N5	51.9	67	4.76877	97.8404	100 - 8.4 - 0.314	6-Methyladenine	http://nonlinear.com/redirect/outbound?p=chemspider&param=61270	150.078	1.0484
26.76_127.1117m/z	CSID9478	C8H14O	28.1	0	-0.0344287	40.4094	100 - 8.85 - 0.55	6-Methylhept-5-en-2-one	http://nonlinear.com/redirect/outbound?p=chemspider&param=9478	127.112	26.7566
2.52_180.0884m/z	CSID166	C7H9N5O	40.9	16.2	2.2583	90.7808	100 - 9.54 - 0.616	7-Aminomethyl-7-deazaguanine	http://nonlinear.com/redirect/outbound?p=chemspider&param=166	180.088	2.52298
4.01_329.1099m/z	CSID20100757	C12H16N4O7	35.9	7.28	2.32584	74.9106	100 - 14.9 - 2.47 - 0.258	7-Hydroxy-6-methyl-8-(1-D-ribityl)lumazine	http://nonlinear.com/redirect/outbound?p=chemspider&param=20100757	329.11	4.01472
19.61_308.1490m/z	CSID391304	C16H21NO5	32.4	3.58	-0.85611	59.6862	100 - 18.1 - 2.57 - 0.268	8-Hydroxy-8-azabicyclo[3.2.1]oct-3-yl 3,4-dimethoxybenzoate	http://nonlinear.com/redirect/outbound?p=chemspider&param=391304	308.149	19.6122
0.75_217.0815m/z	CSID30791683	C8H12N2O5	37.8	1.2	-1.60498	89.8691	100 - 9.71 - 1.45 - 0.11	8-Hydroxyalanylclavam	http://nonlinear.com/redirect/outbound?p=chemspider&param=30791683	217.082	0.7512
11.86_221.1901m/z	CSID26351558	C15H24O	40.5	11.7	0.398215	91.0128	100 - 16.5 - 1.49	8-hydroxy-alpha-humulene	http://nonlinear.com/redirect/outbound?p=chemspider&param=26351558	221.19	11.8563
3.22_310.1148m/z	CSID389050	C11H19NO9	40	9.05	4.83637	96.3192	100 - 12.8 - 2.61 - 0.264	9-O-acetylneuraminic acid	http://nonlinear.com/redirect/outbound?p=chemspider&param=389050	310.115	3.22027
7.62_287.1616m/z	CSID390063	C14H18N6O	37.5	6.67	0.347347	81.416	100 - 17.6 - 1.66 - 0.112	Abacavir	http://nonlinear.com/redirect/outbound?p=chemspider&param=390063	287.162	7.61545
10.00_184.0187m/z	CSID1905	C4H10NO3PS	38.1	0	-2.73721	93.7208	100 - 5.72 - 5.27 - 0.259	acephate	http://nonlinear.com/redirect/outbound?p=chemspider&param=1905	184.019	9.99882
3.20_324.1445m/z	CSID390231	C16H21NO6	40.6	8.26	1.10436	96.2322	100 - 18.1 - 2.78 - 0.306	Acremoauxin A	http://nonlinear.com/redirect/outbound?p=chemspider&param=390231	324.145	3.20312
3.37_362.1696m/z	CSID145031	C18H23N3O5	35.2	0	-4.0839	80.8448	100 - 21 - 3.13 - 0.349	Acrinol	http://nonlinear.com/redirect/outbound?p=chemspider&param=145031	362.17	3.36887
9.59_311.0861m/z	CSID97186	C13H14N2O7	36	0	-4.1635	84.743	100 - 15.2 - 2.52 - 0.266	acromelic acid A	http://nonlinear.com/redirect/outbound?p=chemspider&param=97186	311.086	9.5873
12.27_207.1348m/z	CSID30791624	C8H18N2O4	35.5	1.93	4.28719	80.3427	100 - 9.74 - 1.25	Actinamine	http://nonlinear.com/redirect/outbound?p=chemspider&param=30791624	207.135	12.2736
4.75_148.1121m/z	CSID61533	C10H13N	40.6	4.53	0.267862	99.0232	100 - 11.3 - 0.583	Actinidine	http://nonlinear.com/redirect/outbound?p=chemspider&param=61533	148.112	4.7463
0.82_136.0623m/z	CSID185	C5H5N5	47.6	44.7	3.82128	97.5931	100 - 7.29 - 0.233	Adenine	http://nonlinear.com/redirect/outbound?p=chemspider&param=185	136.062	0.819767
1.07_268.1042m/z	CSID54923	C10H13N5O4	46.7	36.7	0.789343	97.9647	100 - 12.9 - 1.6 - 0.135	Adenosine	http://nonlinear.com/redirect/outbound?p=chemspider&param=54923	268.104	1.06555
11.18_506.2001m/z	CSID390678	C25H31NO10	39.9	16.1	-3.999	88.1869	100 - 28.1 - 5.87 - 0.909 - 0.118	alangiside	http://nonlinear.com/redirect/outbound?p=chemspider&param=390678	506.2	11.1762
0.87_201.0872m/z	CSID168852	C8H12N2O4	38.8	0	1.02542	95.2961	100 - 9.67 - 1.24	Alanylclavam	http://nonlinear.com/redirect/outbound?p=chemspider&param=168852	201.087	0.8655
5.08_213.1051m/z	CSID2297355	C10H16N2OS	37.6	3.49	-2.50889	87.4338	100 - 12.6 - 5.45 - 0.583	albutoin	http://nonlinear.com/redirect/outbound?p=chemspider&param=2297355	213.105	5.07778
18.19_221.1899m/z	CSID4477372	C15H24O	41.6	16.2	-0.506534	92.3659	100 - 16.5 - 1.49	alismol	http://nonlinear.com/redirect/outbound?p=chemspider&param=4477372	221.19	18.1891
25.48_295.1547m/z	CSID2015	C17H18N4O	40.3	17.3	-2.23105	86.7673	100 - 20.1 - 2.12 - 0.157	Alosetron	http://nonlinear.com/redirect/outbound?p=chemspider&param=2015	295.155	25.482
5.72_270.1125m/z	CSID4877064	C16H15NO3	43.6	23.7	0.150755	94.6975	100 - 18 - 2.13 - 0.191	alpha-(4-methoxyphenyl)-6-methyl-2-pyridineacrylic acid	http://nonlinear.com/redirect/outbound?p=chemspider&param=4877064	270.113	5.72363
8.63_345.1845m/z	CSID4759231	C24H24O2	35.6	0	-1.35677	79.511	100 - 26.3 - 3.73 - 0.376	alpha,alpha'-Diethyl-4,4'-bis(2-propynyloxy)stilbene	http://nonlinear.com/redirect/outbound?p=chemspider&param=4759231	345.184	8.6271
28.12_852.5124m/z	CSID391274	C45H73NO14	30	1.2	2.39348	51.5665	100 - 50.4 - 15.3 - 3.45 - 0.633	alpha-chaconine	http://nonlinear.com/redirect/outbound?p=chemspider&param=391274	852.512	28.1168
18.43_279.2318m/z	CSID4444437	C18H30O2	37.9	7.98	-0.232379	81.7222	100 - 19.9 - 2.28 - 0.193	Alpha-Linolenic acid	http://nonlinear.com/redirect/outbound?p=chemspider&param=4444437	279.232	18.4349
14.59_119.0856m/z	CSID7129	C9H10	44.3	31.1	0.371769	90.677	100 - 9.85 - 0.432	alpha-methylstyrene	http://nonlinear.com/redirect/outbound?p=chemspider&param=7129	119.086	14.594
26.76_282.2212m/z	CSID3550	C20H27N	39.5	2.09	-1.58853	97.4775	100 - 22.3 - 2.37 - 0.16	Alverine	http://nonlinear.com/redirect/outbound?p=chemspider&param=3550	282.221	26.7566
10.81_211.0868m/z	CSID108805	C13H10N2O	42.6	17.7	0.758501	96.3766	100 - 14.9 - 1.24	AMAC	http://nonlinear.com/redirect/outbound?p=chemspider&param=108805	211.087	10.8104
10.43_241.1339m/z	CSID12541	C15H16N2O	36.3	8.33	1.60774	75.3094	100 - 17.2 - 1.59 - 0.105	ameltolide	http://nonlinear.com/redirect/outbound?p=chemspider&param=12541	241.134	10.4332
5.01_233.1279m/z	CSID2060	C13H16N2O2	42	15.4	-2.26719	97.4594	100 - 15.1 - 1.47 - 0.107	aminoglutethimide	http://nonlinear.com/redirect/outbound?p=chemspider&param=2060	233.128	5.00922
1.27_195.0765m/z	CSID2063	C9H10N2O3	39.6	0	0.497913	98.3979	100 - 10.7 - 1.13	Aminohippuric acid	http://nonlinear.com/redirect/outbound?p=chemspider&param=2063	195.077	1.26558
1.81_163.0863m/z	CSID15767	C9H10N2O	39.9	11.8	-1.77117	89.8205	100 - 10.6 - 0.715	aminorex	http://nonlinear.com/redirect/outbound?p=chemspider&param=15767	163.086	1.81427
13.85_370.1814m/z	CSID2074	C17H27N3O4S	34.3	0	4.9948	77.2185	100 - 20.7 - 7.39 - 1.2 - 0.168	Amisulpride	http://nonlinear.com/redirect/outbound?p=chemspider&param=2074	370.181	13.8453
4.32_227.1393m/z	CSID2079	C11H18N2O3	43	18.4	1.05016	98.0333	100 - 12.9 - 1.39 - 0.108	amobarbital	http://nonlinear.com/redirect/outbound?p=chemspider&param=2079	227.139	4.31763
27.27_136.1118m/z	CSID13852819	C9H13N	39.5	9.36	-1.94579	90.3172	100 - 10.2 - 0.472	Amphetamine	http://nonlinear.com/redirect/outbound?p=chemspider&param=13852819	136.112	27.271
20.34_205.1950m/z	CSID10209840	C15H24	41.9	11.5	-0.236278	98.1531	100 - 16.5 - 1.27	a-Muurolene	http://nonlinear.com/redirect/outbound?p=chemspider&param=10209840	205.195	20.3438
11.21_225.1962m/z	CSID389763	C13H24N2O	37.1	0	0.415424	85.9297	100 - 15.1 - 1.27	Anapheline	http://nonlinear.com/redirect/outbound?p=chemspider&param=389763	225.196	11.2105
8.67_257.1291m/z	CSID23841	C15H16N2O2	37.1	11	2.45591	77.6062	100 - 17.2 - 1.8 - 0.141	Ancymidol	http://nonlinear.com/redirect/outbound?p=chemspider&param=23841	257.129	8.67282
24.92_261.2581m/z	CSID84961	C19H32	44.7	33.5	1.72109	92.0757	100 - 20.9 - 2.08 - 0.13	Androstane	http://nonlinear.com/redirect/outbound?p=chemspider&param=84961	261.258	24.9162
3.20_316.1304m/z	CSID4470546	C16H17N3O4	34.8	14	3.90135	64.3689	100 - 18.7 - 2.48 - 0.246	anthramycin	http://nonlinear.com/redirect/outbound?p=chemspider&param=4470546	316.13	3.20312
2.56_138.0551m/z	CSID222	C7H7NO2	41.8	12.4	0.830545	97.4162	100 - 8.09 - 0.697	Anthranilic acid	http://nonlinear.com/redirect/outbound?p=chemspider&param=222	138.055	2.55728
3.90_289.1189m/z	CSID4710342	C15H16N2O4	39	16.9	2.28478	80.8534	100 - 17.3 - 2.23 - 0.213	APAZIQUONE	http://nonlinear.com/redirect/outbound?p=chemspider&param=4710342	289.119	3.9004
7.10_311.1400m/z	CSID139676	C18H18N2O3	41.9	15.4	3.00405	97.6682	100 - 20.5 - 2.62 - 0.249	Aplindore	http://nonlinear.com/redirect/outbound?p=chemspider&param=139676	311.14	7.10107
20.54_233.2265m/z	CSID4509567	C17H28	41.5	11	0.68975	97.3465	100 - 18.7 - 1.65	Aplotaxene	http://nonlinear.com/redirect/outbound?p=chemspider&param=4509567	233.227	20.5438
12.06_286.1448m/z	CSID30791139	C17H19NO3	35.6	9.24	3.47066	72.7131	100 - 19.1 - 2.34 - 0.215	Apohyoscine	http://nonlinear.com/redirect/outbound?p=chemspider&param=30791139	286.145	12.0564
4.60_185.1283m/z	CSID10264	C9H16N2O2	39	0	-0.98423	96.2914	100 - 10.7 - 0.932	apronalide	http://nonlinear.com/redirect/outbound?p=chemspider&param=10264	185.128	4.59768
11.58_289.1071m/z	CSID390738	C16H16O5	36.7	3.12	0.106328	80.2864	100 - 17.7 - 2.5 - 0.257	Asebogenin	http://nonlinear.com/redirect/outbound?p=chemspider&param=390738	289.107	11.5763
21.60_433.2013m/z	CSID21864823	C27H28O5	38.9	4.45	0.832773	91.0338	100 - 29.7 - 5.28 - 0.696	Aspulvinone H	http://nonlinear.com/redirect/outbound?p=chemspider&param=21864823	433.201	21.6012
11.82_213.1391m/z	CSID64427	C14H16N2	40.3	6.86	2.11579	97.2852	100 - 16.1 - 1.21	Atipamezole	http://nonlinear.com/redirect/outbound?p=chemspider&param=64427	213.139	11.8221
20.05_451.1586m/z	CSID390741	C22H26O10	33.1	0.255	-2.69918	68.4279	100 - 24.5 - 4.92 - 0.716	Auriculoside	http://nonlinear.com/redirect/outbound?p=chemspider&param=390741	451.159	20.0466
12.61_427.2841m/z	CSID4444637	C27H38O4	40.7	10.2	-0.402149	93.6833	100 - 29.8 - 5.1 - 0.639	Azafrin	http://nonlinear.com/redirect/outbound?p=chemspider&param=4444637	427.284	12.6051
7.91_279.1498m/z	CSID35101	C18H18N2O	38.6	8.36	2.36936	87.4506	100 - 20.4 - 2.19 - 0.163	azanator	http://nonlinear.com/redirect/outbound?p=chemspider&param=35101	279.15	7.91267
16.37_237.1132m/z	CSID11317727	C14H12N4	39.9	6.64	-1.19814	94.1708	100 - 16.7 - 1.32	azarole	http://nonlinear.com/redirect/outbound?p=chemspider&param=11317727	237.113	16.3658
9.34_291.1855m/z	CSID18709	C20H22N2	40.8	8.47	-0.464318	95.9927	100 - 22.6 - 2.44 - 0.167	azatadine	http://nonlinear.com/redirect/outbound?p=chemspider&param=18709	291.185	9.33582
3.35_187.1231m/z	CSID30893	C12H14N2	38.9	8.28	0.82826	87.1376	100 - 13.9 - 0.89	Azepindole	http://nonlinear.com/redirect/outbound?p=chemspider&param=30893	187.123	3.35173
16.22_235.1694m/z	CSID390687	C15H22O2	43.5	22.5	0.419889	95.3405	100 - 16.6 - 1.69 - 0.13	Bakkenolide A	http://nonlinear.com/redirect/outbound?p=chemspider&param=390687	235.169	16.2172
1.61_305.1610m/z	CSID130735	C17H22NO4+	39	0	-2.05828	97.5256	100 - 19.2 - 2.56 - 0.256	Balfourodinine	http://nonlinear.com/redirect/outbound?p=chemspider&param=130735	305.161	1.61422
23.94_470.1488m/z	CSID8610251	C21H27NO9S	34.3	0	1.88341	73.6209	100 - 24.5 - 9.25 - 1.74 - 0.306	Bendacalol Mesylate	http://nonlinear.com/redirect/outbound?p=chemspider&param=8610251	470.149	23.9388
11.61_429.2115m/z	CSID19966376	C22H28N4O5	34.7	0	-4.02964	78.4275	100 - 25.8 - 4.22 - 0.517	Bendazac L-lysine	http://nonlinear.com/redirect/outbound?p=chemspider&param=19966376	429.212	11.6106
1.95_107.0491m/z	CSID235	C7H6O	38.7	0	-0.590704	93.9749	100 - 7.68 - 0.459	Benzaldehyde	http://nonlinear.com/redirect/outbound?p=chemspider&param=235	107.049	1.94572
6.57_118.0653m/z	CSID13839308	C8H7N	46.4	37.8	1.32874	95.7988	100 - 9.1 - 0.366	Benzyl cyanide	http://nonlinear.com/redirect/outbound?p=chemspider&param=13839308	118.065	6.56953
25.32_416.2804m/z	CSID4470565	C25H37NO4	28.8	0.454	2.11317	46.3055	100 - 28 - 4.59 - 0.555	Bimatoprost	http://nonlinear.com/redirect/outbound?p=chemspider&param=4470565	416.28	25.3163
9.48_245.0962m/z	CSID149962	C10H16N2O3S	38.6	3.87	3.00762	92.7422	100 - 12.6 - 5.87 - 0.639	biotin	http://nonlinear.com/redirect/outbound?p=chemspider&param=149962	245.096	9.48442
10.35_293.1293m/z	CSID391378	C18H16N2O2	38.6	2.23	2.99139	94.3041	100 - 20.5 - 2.4 - 0.206	BLT-4	http://nonlinear.com/redirect/outbound?p=chemspider&param=391378	293.129	10.3475
21.04_437.3030m/z	CSID10128607	C29H40O3	39.3	9.12	-4.77911	93.0016	100 - 31.9 - 5.55 - 0.687	bolmantalate	http://nonlinear.com/redirect/outbound?p=chemspider&param=10128607	437.303	21.0411
22.83_239.2371m/z	CSID392860	C16H30O	43.3	22.5	0.608521	94.7209	100 - 17.7 - 1.68 - 0.113	bombykol	http://nonlinear.com/redirect/outbound?p=chemspider&param=392860	239.237	22.83
13.02_311.1853m/z	CSID161498	C17H26O5	40	8.3	0.15032	91.8048	100 - 18.9 - 2.71 - 0.288	Botrydial	http://nonlinear.com/redirect/outbound?p=chemspider&param=161498	311.185	13.0166
18.14_481.3534m/z	CSID103072	C28H48O6	37.7	6.6	2.23854	84.6635	100 - 31.1 - 5.89 - 0.832	Brassinolide	http://nonlinear.com/redirect/outbound?p=chemspider&param=103072	481.353	18.1376
6.55_213.1596m/z	CSID8012964	C11H20N2O2	40	3.72	-0.870384	97.1958	100 - 12.9 - 1.18	Brivaracetam	http://nonlinear.com/redirect/outbound?p=chemspider&param=8012964	213.16	6.55238
1.56_277.1784m/z	CSID4444847	C17H24O3	35.5	0.703	-4.98745	82.4641	100 - 18.8 - 2.28 - 0.208	buddledin A	http://nonlinear.com/redirect/outbound?p=chemspider&param=4444847	277.178	1.56278
17.79_359.2941m/z	CSID102963	C24H38O2	38.8	0.256	-1.08137	95.1869	100 - 26.5 - 3.77 - 0.382	Bufanolide	http://nonlinear.com/redirect/outbound?p=chemspider&param=102963	359.294	17.789
13.96_306.1649m/z	CSID45678	C16H23N3OS	34.7	0	4.62976	78.6561	100 - 19.5 - 6.53 - 0.99 - 0.113	buprofezin	http://nonlinear.com/redirect/outbound?p=chemspider&param=45678	306.165	13.9596
6.70_362.1953m/z	CSID20350	C20H27NO5	39.3	2.73	-2.40787	96.7123	100 - 22.5 - 3.44 - 0.395	buquinolate	http://nonlinear.com/redirect/outbound?p=chemspider&param=20350	362.195	6.70098
2.89_213.1232m/z	CSID6229	C10H16N2O3	41.1	10.7	-0.641123	95.637	100 - 11.8 - 1.26	Butobarbital	http://nonlinear.com/redirect/outbound?p=chemspider&param=6229	213.123	2.88877
4.21_316.2123m/z	CSID2392	C16H29NO5	39.5	0.735	1.35749	98.4264	100 - 18.2 - 2.59 - 0.27	butoctamide	http://nonlinear.com/redirect/outbound?p=chemspider&param=2392	316.212	4.21477
27.64_227.1286m/z	CSID10306	C12H18O4	38.2	2.46	3.65413	92.8	100 - 13.3 - 1.64 - 0.14	Butopyronoxyl	http://nonlinear.com/redirect/outbound?p=chemspider&param=10306	227.129	27.6367
7.51_117.0912m/z	CSID29012	C6H12O2	38.3	0	1.35748	93.193	100 - 6.7 - 0.601	Butyl acetate	http://nonlinear.com/redirect/outbound?p=chemspider&param=29012	117.091	7.51258
1.48_169.0609m/z	CSID7167	C7H8N2O3	38.6	2.75	0.9431	91.3709	100 - 8.51 - 0.936	BZ7175000	http://nonlinear.com/redirect/outbound?p=chemspider&param=7167	169.061	1.48277
16.46_316.2477m/z	CSID10128122	C17H33NO4	37.6	0	-1.78291	90.3498	100 - 19.3 - 2.58 - 0.259	C10-Carnitine	http://nonlinear.com/redirect/outbound?p=chemspider&param=10128122	316.248	16.463
9.29_358.1889m/z	CSID64784	C18H23N5O3	35	0	4.20281	80.1214	100 - 21.7 - 2.86 - 0.28	Cafedrine	http://nonlinear.com/redirect/outbound?p=chemspider&param=64784	358.189	9.29008
6.79_221.0711m/z	CSID87712	C14H8N2O	39.4	4.68	0.877334	93.58	100 - 16 - 1.4	canthin-6-one	http://nonlinear.com/redirect/outbound?p=chemspider&param=87712	221.071	6.78672
28.05_114.0917m/z	CSID7480	C6H11NO	38.9	5.5	3.62203	93.0791	100 - 7.02 - 0.416	Caprolactam	http://nonlinear.com/redirect/outbound?p=chemspider&param=7480	114.092	28.0483
21.14_270.2794m/z	CSID43094	C17H35NO	48.9	48.5	0.890136	97.1212	100 - 19.2 - 1.95 - 0.139	Capsi-amide	http://nonlinear.com/redirect/outbound?p=chemspider&param=43094	270.279	21.1382
7.30_720.4319m/z	CSID9731489	C40H57N5O7	35	0.111	-1.66255	76.9852	100 - 46 - 11.8 - 2.18 - 0.32	Carfilzomib	http://nonlinear.com/redirect/outbound?p=chemspider&param=9731489	720.432	7.3011
17.69_563.3205m/z	CSID4445369	C32H42N4O5	37.3	0	-4.09946	91.3525	100 - 36.7 - 7.59 - 1.14 - 0.135	Carpipramine maleate	http://nonlinear.com/redirect/outbound?p=chemspider&param=4445369	563.32	17.6918
6.19_407.1953m/z	CSID2487	C24H26N2O4	32.9	0	-3.0203	67.9554	100 - 27.1 - 4.36 - 0.518	Carvedilol	http://nonlinear.com/redirect/outbound?p=chemspider&param=2487	407.195	6.1866
24.65_594.1573m/z	CSID4514929	C22H27N9O7S2	32.5	0	4.25724	67.4689	100 - 29.3 - 14.6 - 3.37 - 0.823 - 0.146	cefteram pivoxil	http://nonlinear.com/redirect/outbound?p=chemspider&param=4514929	594.157	24.6533
21.78_307.2625m/z	CSID24684690	C20H34O2	39.5	20.2	-2.02625	79.9489	100 - 22.1 - 2.74 - 0.246	cembra-2,7,11-triene-4,6-diol	http://nonlinear.com/redirect/outbound?p=chemspider&param=24684690	307.263	21.7841
20.38_362.3047m/z	CSID43015	C23H39NO2	34.1	0	-1.81854	72.4751	100 - 25.8 - 3.6 - 0.357	CETABEN	http://nonlinear.com/redirect/outbound?p=chemspider&param=43015	362.305	20.3781
22.18_281.2477m/z	CSID390179	C18H32O2	40.7	22.7	0.582472	81.7035	100 - 19.9 - 2.29 - 0.193	Chaulmoogric Acid	http://nonlinear.com/redirect/outbound?p=chemspider&param=390179	281.248	22.1842
21.50_381.2049m/z	CSID4445029	C24H28O4	45.4	40.1	-3.09594	90.4389	100 - 26.4 - 4.17 - 0.489	Chlorophorin	http://nonlinear.com/redirect/outbound?p=chemspider&param=4445029	381.205	21.504
7.45_293.1650m/z	CSID30791737	C19H20N2O	39.4	0	0.435379	97.4439	100 - 21.5 - 2.41 - 0.188	Cinchonidinone	http://nonlinear.com/redirect/outbound?p=chemspider&param=30791737	293.165	7.4497
1.58_276.1457m/z	CSID64456	C13H17N5O2	36.8	0	0.662108	84.8031	100 - 16.2 - 1.64 - 0.124	cipamfylline	http://nonlinear.com/redirect/outbound?p=chemspider&param=64456	276.146	1.57993
19.98_282.2786m/z	CSID39176	C18H35NO	39.1	16.2	-1.90397	81.5735	100 - 20.3 - 2.15 - 0.16	CM3995000	http://nonlinear.com/redirect/outbound?p=chemspider&param=39176	282.279	19.978
15.17_268.1549m/z	CSID390995	C14H21NO4	38.8	11.4	1.94612	84.6813	100 - 15.9 - 2 - 0.185	Codonopsine	http://nonlinear.com/redirect/outbound?p=chemspider&param=390995	268.155	15.1713
10.18_305.2013m/z	CSID23014366	C21H24N2	40.3	4.94	0.284266	96.7348	100 - 23.7 - 2.69 - 0.194	CP-339818	http://nonlinear.com/redirect/outbound?p=chemspider&param=23014366	305.201	10.1817
4.48_187.0868m/z	CSID24889	C11H10N2O	41.5	12.8	1.03659	96.1436	100 - 12.8 - 0.957	credazine	http://nonlinear.com/redirect/outbound?p=chemspider&param=24889	187.087	4.48338
5.89_569.3139m/z	CSID4444907	C34H40N4O4	38.9	8.39	2.94438	89.749	100 - 38.8 - 8.17 - 1.22 - 0.143	Crenatine A	http://nonlinear.com/redirect/outbound?p=chemspider&param=4444907	569.314	5.88938
16.20_262.2159m/z	CSID4445003	C17H27NO	32.5	6.14	-2.2505	59.1726	100 - 19.1 - 1.93 - 0.137	Cryptophorine	http://nonlinear.com/redirect/outbound?p=chemspider&param=4445003	262.216	16.2001
11.19_135.1167m/z	CSID7419	C10H14	43.6	24.4	-0.761295	94.5669	100 - 11 - 0.544	CY9070000	http://nonlinear.com/redirect/outbound?p=chemspider&param=7419	135.117	11.1934
9.87_259.1447m/z	CSID24725401	C15H18N2O2	39.6	6.67	2.27372	93.881	100 - 17.2 - 1.81 - 0.141	cyclo(dehydrophenylalanyl-L-leucyl)	http://nonlinear.com/redirect/outbound?p=chemspider&param=24725401	259.145	9.86735
7.12_245.1276m/z	CSID391657	C14H16N2O2	39.6	11.8	-3.71371	90.7236	100 - 16.1 - 1.63 - 0.123	cyclo(L-Phe-L-Pro)	http://nonlinear.com/redirect/outbound?p=chemspider&param=391657	245.128	7.11822
6.47_284.1393m/z	CSID157941	C16H17N3O2	47.6	42.3	-0.251619	95.7634	100 - 18.7 - 2.06 - 0.168	Cyclo(L-Trp L-Pro)	http://nonlinear.com/redirect/outbound?p=chemspider&param=157941	284.139	6.47237
3.93_327.1341m/z	CSID9442361	C18H18N2O4	37.8	0.422	0.396461	88.9061	100 - 20.6 - 2.83 - 0.292	cyclo(L-tyrosyl-L-tyrosine)	http://nonlinear.com/redirect/outbound?p=chemspider&param=9442361	327.134	3.9347
20.54_269.2476m/z	CSID167310	C17H32O2	40.9	15.5	0.450096	89.4715	100 - 18.8 - 2.08 - 0.171	Cyclohexylundecanoic acid	http://nonlinear.com/redirect/outbound?p=chemspider&param=167310	269.248	20.5438
8.54_412.3210m/z	CSID391275	C27H41NO2	38.6	0.33	0.112483	92.8457	100 - 30.1 - 4.79 - 0.532	Cyclopamine	http://nonlinear.com/redirect/outbound?p=chemspider&param=391275	412.321	8.54137
21.06_337.1533m/z	CSID21106432	C20H20N2O3	36.6	0	-4.10793	87.7716	100 - 22.7 - 3.08 - 0.309	Cyclopiazonic acid	http://nonlinear.com/redirect/outbound?p=chemspider&param=21106432	337.153	21.0582
29.63_199.1808m/z	CSID15694	C11H22N2O	39.3	0	1.56804	98.5599	100 - 12.9 - 0.974	CYCLURON	http://nonlinear.com/redirect/outbound?p=chemspider&param=15694	199.181	29.6257
11.32_228.1958m/z	CSID64892	C13H25NO2	39.6	0	-0.194606	98.1919	100 - 14.8 - 1.43 - 0.104	Cyprodenate	http://nonlinear.com/redirect/outbound?p=chemspider&param=64892	228.196	11.3248
0.80_112.0507m/z	CSID577	C4H5N3O	45.8	34.6	1.39065	96.1869	100 - 5.52 - 0.332	Cytosine	http://nonlinear.com/redirect/outbound?p=chemspider&param=577	112.051	0.802633
6.14_128.0708m/z	CSID1157	C6H9NO2	38.4	1.23	1.5685	92.8875	100 - 7.03 - 0.623	D-1-Piperideine-2-carboxylic acid	http://nonlinear.com/redirect/outbound?p=chemspider&param=1157	128.071	6.14087
13.33_183.1377m/z	CSID571147	C11H18O2	42.3	14.6	-1.14695	98.0137	100 - 12.2 - 1.09	Decahydro-2-naphthalenecarboxylic acid	http://nonlinear.com/redirect/outbound?p=chemspider&param=571147	183.138	13.3309
9.94_101.0598m/z	CSID10488	C5H8O2	38.6	0	0.921013	94.2389	100 - 5.58 - 0.537	delta-Valerolactone	http://nonlinear.com/redirect/outbound?p=chemspider&param=10488	101.06	9.93593
9.35_173.1065m/z	CSID391199	C11H12N2	40.7	20.8	-4.77245	88.094	100 - 12.8 - 0.749	Deoxypeganine	http://nonlinear.com/redirect/outbound?p=chemspider&param=391199	173.107	9.35297
7.05_187.0866m/z	CSID61559	C11H10N2O	41.1	13	0.298328	92.9502	100 - 12.8 - 0.957	Deoxyvasicinone	http://nonlinear.com/redirect/outbound?p=chemspider&param=61559	187.087	7.04963
15.47_869.4898m/z	CSID390493	C45H72O16	38.1	1.81	0.56781	89.5171	100 - 50.1 - 15.6 - 3.61 - 0.685 - 0.111	Desglucomusennin	http://nonlinear.com/redirect/outbound?p=chemspider&param=390493	869.49	15.4685
8.92_267.1849m/z	CSID2888	C18H22N2	35.1	2.99	-2.43772	75.2061	100 - 20.5 - 1.98 - 0.122	Desipramine	http://nonlinear.com/redirect/outbound?p=chemspider&param=2888	267.185	8.9243
22.55_385.3463m/z	CSID388662	C27H44O	42.9	20.5	-0.386451	94.7331	100 - 29.7 - 4.47 - 0.454	Desmesterol	http://nonlinear.com/redirect/outbound?p=chemspider&param=388662	385.346	22.55
2.99_215.1389m/z	CSID623	C10H18N2O3	39.4	0	-0.747596	98.0243	100 - 11.9 - 1.26	Desthiobiotin	http://nonlinear.com/redirect/outbound?p=chemspider&param=623	215.139	2.99165
7.80_296.1756m/z	CSID9048	C18H21N3O	36.9	0	-0.475848	84.8436	100 - 20.8 - 2.27 - 0.172	Dibenzepin	http://nonlinear.com/redirect/outbound?p=chemspider&param=9048	296.176	7.79835
6.07_182.1902m/z	CSID7301	C12H23N	37.3	0	-0.685474	87.3638	100 - 13.6 - 0.855	Dicyclohexylamine	http://nonlinear.com/redirect/outbound?p=chemspider&param=7301	182.19	6.07228
20.49_310.2744m/z	CSID2934	C19H35NO2	36.7	0	1.06294	84.7702	100 - 21.4 - 2.59 - 0.228	Dicyclomine	http://nonlinear.com/redirect/outbound?p=chemspider&param=2934	310.274	20.4924
27.65_133.1013m/z	CSID6247	C10H12	42.3	22.8	0.940941	89.69	100 - 11 - 0.541	Dicyclopentadiene	http://nonlinear.com/redirect/outbound?p=chemspider&param=6247	133.101	27.6539
15.67_328.1914m/z	CSID144764	C20H25NO3	37.5	0	1.94505	89.5821	100 - 22.4 - 3.01 - 0.3	Difemerine	http://nonlinear.com/redirect/outbound?p=chemspider&param=144764	328.191	15.6685
6.14_205.1005m/z	CSID141070	C16H12	36.2	0	-3.16113	84.8673	100 - 17.4 - 1.43	Dihydroaceanthrylene	http://nonlinear.com/redirect/outbound?p=chemspider&param=141070	205.101	6.14087
16.57_294.2065m/z	CSID142555	C17H27NO3	43	19.8	0.276728	95.378	100 - 19.2 - 2.36 - 0.217	dihydrobunolol	http://nonlinear.com/redirect/outbound?p=chemspider&param=142555	294.206	16.5659
18.72_225.2218m/z	CSID4444050	C15H28O	36.4	0	2.36499	84.6908	100 - 16.6 - 1.49	DIHYDROFARNESOL	http://nonlinear.com/redirect/outbound?p=chemspider&param=4444050	225.222	18.7206
17.16_129.0549m/z	CSID354	C6H8O3	43.1	19.2	2.49443	99.3482	100 - 6.7 - 0.806	Dihydrophloroglucinol	http://nonlinear.com/redirect/outbound?p=chemspider&param=354	129.055	17.1603
12.19_327.0875m/z	CSID10222281	C18H14O6	38.7	0.347	3.62495	97.1847	100 - 19.9 - 3.1 - 0.355	DIHYDROSTERIGMATOCYSTIN	http://nonlinear.com/redirect/outbound?p=chemspider&param=10222281	327.087	12.1878
13.17_296.2367m/z	CSID20899	C21H29N	37.9	0	-1.90395	91.9649	100 - 23.4 - 2.62 - 0.186	diisopromine	http://nonlinear.com/redirect/outbound?p=chemspider&param=20899	296.237	13.1652
11.38_240.1385m/z	CSID13133	C16H17NO	39	0	0.739543	95.9328	100 - 17.9 - 1.71 - 0.116	Diphenamid	http://nonlinear.com/redirect/outbound?p=chemspider&param=13133	240.138	11.3762
25.53_170.0969m/z	CSID11003	C12H11N	38.1	0	2.6084	93.6835	100 - 13.5 - 0.836	Diphenylamine	http://nonlinear.com/redirect/outbound?p=chemspider&param=11003	170.097	25.5334
4.23_185.1076m/z	CSID21246540	C12H12N2	44.5	27.3	1.52768	97.2008	100 - 13.8 - 0.887	diphenyline	http://nonlinear.com/redirect/outbound?p=chemspider&param=21246540	185.108	4.2319
1.38_205.0973m/z	CSID1116	C11H12N2O2	41.7	21.8	0.953877	87.71	100 - 12.8 - 1.17	DL-Tryptophan	http://nonlinear.com/redirect/outbound?p=chemspider&param=1116	205.097	1.3799
27.95_129.1017m/z	CSID388871	C6H12N2O	40.1	47.1	-4.21358	58.4614	100 - 7.4 - 0.443	D-Lysine lactam	http://nonlinear.com/redirect/outbound?p=chemspider&param=388871	129.102	27.9511
17.66_219.1339m/z	CSID167647	C9H18N2O4	38.3	3.02	-0.372487	89.0612	100 - 10.8 - 1.35 - 0.104	D-lysopine	http://nonlinear.com/redirect/outbound?p=chemspider&param=167647	219.134	17.6575
21.67_376.3203m/z	CSID4445444	C24H41NO2	36.8	6.56	-1.79412	79.8362	100 - 26.9 - 3.88 - 0.397	Docosatetraenoylethanolamide	http://nonlinear.com/redirect/outbound?p=chemspider&param=4445444	376.32	21.6698
4.32_196.1437m/z	CSID147033	C10H17N3O	37	1.3	-3.93324	88.4738	100 - 12.1 - 0.883	Dolichotheline	http://nonlinear.com/redirect/outbound?p=chemspider&param=147033	196.144	4.31763
0.20_226.0981m/z	CSID16197	C13H11N3O	36.5	0	2.76425	85.747	100 - 15.3 - 1.3	Drometrizole	http://nonlinear.com/redirect/outbound?p=chemspider&param=16197	226.098	0.202517
3.55_444.2230m/z	CSID10481907	C21H33NO9	38.2	0	0.511805	91.651	100 - 23.8 - 4.56 - 0.636	Dromoran	http://nonlinear.com/redirect/outbound?p=chemspider&param=10481907	444.223	3.55177
11.80_250.0869m/z	CSID319875	C16H11NO2	40.5	7.22	2.53424	98.1237	100 - 17.9 - 1.91 - 0.152	Dubamine	http://nonlinear.com/redirect/outbound?p=chemspider&param=319875	250.087	11.8049
7.75_135.1167m/z	CSID6999	C10H14	39	1.98	-0.579358	93.6643	100 - 11 - 0.544	Durene	http://nonlinear.com/redirect/outbound?p=chemspider&param=6999	135.117	7.74692
3.97_160.0760m/z	CSID6491	C10H9NO	44.7	36.8	1.87058	89.1981	100 - 11.3 - 0.787	echinopsine	http://nonlinear.com/redirect/outbound?p=chemspider&param=6491	160.076	3.96898
11.19_149.1328m/z	CSID28290131	C11H16	41.1	19.4	2.00906	88.6943	100 - 12.1 - 0.665	Ectocarpene	http://nonlinear.com/redirect/outbound?p=chemspider&param=28290131	149.133	11.1934
8.92_212.1642m/z	CSID391168	C12H21NO2	35.4	0	-1.43968	78.8759	100 - 13.7 - 1.27	Elaeokanine C	http://nonlinear.com/redirect/outbound?p=chemspider&param=391168	212.164	8.9243
27.64_435.2590m/z	CSID187432	C22H34N4O5	38.3	0	-2.73224	94.6893	100 - 25.8 - 4.23 - 0.52	elarofiban	http://nonlinear.com/redirect/outbound?p=chemspider&param=187432	435.259	27.6367
13.88_295.1897m/z	CSID3105	C17H26O4	39.4	5.5	-2.29214	94.4275	100 - 18.8 - 2.5 - 0.248	Embelin	http://nonlinear.com/redirect/outbound?p=chemspider&param=3105	295.19	13.8796
1.30_220.1326m/z	CSID16368	C13H17NO2	36.6	0	-2.6774	86.048	100 - 14.7 - 1.41 - 0.102	encyprate	http://nonlinear.com/redirect/outbound?p=chemspider&param=16368	220.133	1.29987
3.02_270.1339m/z	CSID43316	C14H15N5O	36.8	4.22	-3.89587	84.1178	100 - 17.2 - 1.6 - 0.106	Endralazine	http://nonlinear.com/redirect/outbound?p=chemspider&param=43316	270.134	3.02023
8.32_260.2001m/z	CSID3123	C17H25NO	38.4	3.35	-2.85362	91.9408	100 - 19.1 - 1.93 - 0.136	Eperisone	http://nonlinear.com/redirect/outbound?p=chemspider&param=3123	260.2	8.32418
1.45_166.0727m/z	CSID10883	C6H7N5O	40.3	9.98	2.24646	94.0283	100 - 8.43 - 0.523	Epiguanine	http://nonlinear.com/redirect/outbound?p=chemspider&param=10883	166.073	1.44847
4.30_235.1193m/z	CSID3129	C11H14N4O2	40.4	16.4	1.27463	87.0595	100 - 13.6 - 1.27	Epirizole	http://nonlinear.com/redirect/outbound?p=chemspider&param=3129	235.119	4.30048
28.23_403.2703m/z	CSID389911	C21H38O7	27.2	0	3.12893	39.7092	100 - 23.4 - 4.06 - 0.522	Erythronolide B	http://nonlinear.com/redirect/outbound?p=chemspider&param=389911	403.27	28.2312
21.89_397.2747m/z	CSID9033	C26H36O3	35	3.11	2.41683	74.7701	100 - 28.6 - 4.57 - 0.526	Estradiol cypionate	http://nonlinear.com/redirect/outbound?p=chemspider&param=9033	397.275	21.887
16.40_397.2182m/z	CSID4940229	C25H32O2S	33.5	0	-3.58297	71.9426	100 - 28.3 - 8.78 - 1.69 - 0.241	Etarotene	http://nonlinear.com/redirect/outbound?p=chemspider&param=4940229	397.218	16.4001
15.24_344.3156m/z	CSID4445632	C20H41NO3	37.3	0	-1.00295	87.8955	100 - 22.6 - 3.05 - 0.305	ethanolamine oleate	http://nonlinear.com/redirect/outbound?p=chemspider&param=4445632	344.316	15.2399
17.56_357.2780m/z	CSID8007148	C24H36O2	39.1	1.38	-2.15477	96.7996	100 - 26.4 - 3.77 - 0.381	Ethyl docosahexaenoate	http://nonlinear.com/redirect/outbound?p=chemspider&param=8007148	357.278	17.5604
4.32_589.1888m/z	CSID33510	C29H32O13	37.5	16.1	-4.63435	76.5135	100 - 32.2 - 7.7 - 1.36 - 0.203	Etoposide	http://nonlinear.com/redirect/outbound?p=chemspider&param=33510	589.189	4.31763
5.04_222.1485m/z	CSID3199	C13H19NO2	39.3	1.53	-1.8201	97.0257	100 - 14.7 - 1.42 - 0.103	exalamide	http://nonlinear.com/redirect/outbound?p=chemspider&param=3199	222.148	5.0435
12.02_220.1696m/z	CSID390953	C14H21NO	40.2	8.34	0.138138	93.0654	100 - 15.8 - 1.37	Fabianine	http://nonlinear.com/redirect/outbound?p=chemspider&param=390953	220.17	12.0221
3.95_197.1285m/z	CSID171980	C10H16N2O2	44.8	25.5	0.2079	98.6466	100 - 11.8 - 1.05	Fasoracetam	http://nonlinear.com/redirect/outbound?p=chemspider&param=171980	197.129	3.95185
13.30_234.1853m/z	CSID7989164	C15H23NO	37.6	3.55	0.130631	84.3626	100 - 16.9 - 1.54 - 0.101	Faxeladol	http://nonlinear.com/redirect/outbound?p=chemspider&param=7989164	234.185	13.2966
11.51_316.2050m/z	CSID3219	C23H25N	37.8	1.07	-2.99566	91.6908	100 - 25.5 - 3.12 - 0.244	Fendiline	http://nonlinear.com/redirect/outbound?p=chemspider&param=3219	316.205	11.5077
10.31_202.0871m/z	CSID81792	C12H11NO2	37.9	7.21	4.12634	87.1045	100 - 13.5 - 1.26	Fenfuram	http://nonlinear.com/redirect/outbound?p=chemspider&param=81792	202.087	10.3132
12.65_278.0245m/z	CSID28941	C9H12NO5PS	36.8	0	-0.44986	84.7077	100 - 11.2 - 6.12 - 0.604 - 0.1	Fenitrothion	http://nonlinear.com/redirect/outbound?p=chemspider&param=28941	278.025	12.6508
19.53_304.2645m/z	CSID84290	C20H33NO	33.9	2.75	3.25467	70.3484	100 - 22.4 - 2.6 - 0.208	fenpropimorph	http://nonlinear.com/redirect/outbound?p=chemspider&param=84290	304.264	19.5322
7.66_215.1175m/z	CSID9098	C13H14N2O	40.4	24.3	-1.90019	79.793	100 - 15 - 1.25	fenyramidol	http://nonlinear.com/redirect/outbound?p=chemspider&param=9098	215.117	7.66118
8.30_321.1601m/z	CSID32612	C20H20N2O2	38.5	3.95	1.22276	90.1376	100 - 22.7 - 2.86 - 0.261	feprazone	http://nonlinear.com/redirect/outbound?p=chemspider&param=32612	321.16	8.2956
25.81_255.1604m/z	CSID7304099	C15H18N4	39.7	6.6	-0.0943187	92.071	100 - 17.9 - 1.51	Ferimzone	http://nonlinear.com/redirect/outbound?p=chemspider&param=7304099	255.16	25.8135
20.56_307.1772m/z	CSID30777179	C15H22N4O3	37.1	0.721	2.36219	87.3668	100 - 18.1 - 2.16 - 0.193	feruloylagmatine	http://nonlinear.com/redirect/outbound?p=chemspider&param=30777179	307.177	20.561
3.82_162.0551m/z	CSID6602	C9H7NO2	38.6	3.89	0.663852	89.9768	100 - 10.3 - 0.884	FG7300000	http://nonlinear.com/redirect/outbound?p=chemspider&param=6602	162.055	3.82038
20.18_308.2583m/z	CSID97087	C19H33NO2	40.4	6.78	-0.258977	95.7139	100 - 21.4 - 2.58 - 0.227	Fingolimod	http://nonlinear.com/redirect/outbound?p=chemspider&param=97087	308.258	20.178
20.64_318.2793m/z	CSID91891	C21H35NO	38	3.54	0.442386	86.954	100 - 23.5 - 2.85 - 0.237	Funtumine	http://nonlinear.com/redirect/outbound?p=chemspider&param=91891	318.279	20.641
12.00_217.1590m/z	CSID552233	C15H20O	43.1	32.1	1.24509	84.7678	100 - 16.5 - 1.48	Furanodiene	http://nonlinear.com/redirect/outbound?p=chemspider&param=552233	217.159	12.0049
26.08_249.0497m/z	CSID18276	C11H8N2O5	36.6	0	-3.53916	87.0582	100 - 12.9 - 1.8 - 0.16	furylfuramide	http://nonlinear.com/redirect/outbound?p=chemspider&param=18276	249.05	26.0764
14.73_445.2939m/z	CSID5005794	C27H40O5	41.2	21	-2.18999	87.4619	100 - 29.9 - 5.33 - 0.704	Fusaproliferin	http://nonlinear.com/redirect/outbound?p=chemspider&param=5005794	445.294	14.7255
5.96_330.1896m/z	CSID8059607	C16H27NO6	35.9	9.84	-4.47029	75.0029	100 - 18.2 - 2.8 - 0.308	Gabapentin enacarbil	http://nonlinear.com/redirect/outbound?p=chemspider&param=8059607	330.19	5.95797
21.58_389.2592m/z	CSID9363493	C26H32N2O	36.4	1.6	1.12784	81.9646	100 - 29.3 - 4.33 - 0.434	Galeterone	http://nonlinear.com/redirect/outbound?p=chemspider&param=9363493	389.259	21.5841
11.74_331.1450m/z	CSID26233592	C21H18N2O2	40.7	10.9	2.57901	95.7721	100 - 23.7 - 3.1 - 0.291	Gambirtannine	http://nonlinear.com/redirect/outbound?p=chemspider&param=26233592	331.145	11.742
16.58_279.2313m/z	CSID4444436	C18H30O2	38.8	3.06	-1.86177	93.0357	100 - 19.9 - 2.28 - 0.193	Gamma-Linolenic acid	http://nonlinear.com/redirect/outbound?p=chemspider&param=4444436	279.231	16.583
22.37_323.1753m/z	CSID30791107	C20H22N2O2	35.9	0.796	-0.43541	79.4784	100 - 22.7 - 2.87 - 0.262	Gardneral	http://nonlinear.com/redirect/outbound?p=chemspider&param=30791107	323.175	22.3671
1.27_174.0553m/z	CSID9826	C10H7NO2	38.9	1.35	1.78726	95.094	100 - 11.3 - 0.995	GD3850000	http://nonlinear.com/redirect/outbound?p=chemspider&param=9826	174.055	1.26558
24.78_631.1140m/z	CSID29368162	C18H28N6O15P2	31	0	-3.28328	58.8489	100 - 22.6 - 5.52 - 0.861 - 0.127	GDP-N-acetyl-alpha-D-perosamine	http://nonlinear.com/redirect/outbound?p=chemspider&param=29368162	631.114	24.7847
0.88_150.0552m/z	CSID390956	C8H7NO2	42.7	17.9	1.68131	97.6689	100 - 9.17 - 0.784	Gentianadine	http://nonlinear.com/redirect/outbound?p=chemspider&param=390956	150.055	0.88265
18.93_205.1949m/z	CSID4476414	C15H24	39.3	12.5	-0.709821	84.9091	100 - 16.5 - 1.27	Germacrene D	http://nonlinear.com/redirect/outbound?p=chemspider&param=4476414	205.195	18.9321
6.14_217.1332m/z	CSID391001	C13H16N2O	41.9	13.1	-1.76603	98.6578	100 - 15 - 1.26	Girgensonine	http://nonlinear.com/redirect/outbound?p=chemspider&param=391001	217.133	6.14087
12.27_221.1534m/z	CSID390822	C14H20O2	48.4	45.3	-0.811222	97.5839	100 - 15.4 - 1.52 - 0.113	Glutinosone	http://nonlinear.com/redirect/outbound?p=chemspider&param=390822	221.153	12.2736
23.01_155.0106m/z	CSID389161	C3H7O5P	38.9	0.661	1.47884	95.6138	100 - 3.52 - 1.07	glycerol 1,2-cyclic phosphate	http://nonlinear.com/redirect/outbound?p=chemspider&param=389161	155.011	23.0129
23.69_341.3039m/z	CSID56394	C21H40O3	36.9	5.04	-3.33495	83.3442	100 - 23.3 - 3.21 - 0.326	Glycidyl Stearate	http://nonlinear.com/redirect/outbound?p=chemspider&param=56394	341.304	23.6931
11.14_251.1184m/z	CSID391210	C16H14N2O	39.6	8.49	2.03614	92.0438	100 - 18.2 - 1.77 - 0.122	Glycophymoline	http://nonlinear.com/redirect/outbound?p=chemspider&param=391210	251.118	11.1419
6.55_297.1272m/z	CSID12107	C14H20N2O3S	33.4	3.77	1.55963	65.235	100 - 17 - 6.5 - 0.906 - 0.117	glycyclamide	http://nonlinear.com/redirect/outbound?p=chemspider&param=12107	297.127	6.55238
21.85_233.2264m/z	CSID5256859	C17H28	41.8	13.2	0.154648	95.7433	100 - 18.7 - 1.65	Gonane	http://nonlinear.com/redirect/outbound?p=chemspider&param=5256859	233.226	21.8527
14.51_449.2702m/z	CSID16736653	C29H36O4	33.7	0.434	3.4429	72.2363	100 - 31.9 - 5.75 - 0.752	GR 116526X	http://nonlinear.com/redirect/outbound?p=chemspider&param=16736653	449.27	14.5083
15.41_219.1739m/z	CSID4940991	C15H22O	39.7	16.4	-2.16068	84.7485	100 - 16.5 - 1.48	GU2210000	http://nonlinear.com/redirect/outbound?p=chemspider&param=4940991	219.174	15.4056
26.43_199.1477m/z	CSID3395	C15H18	36.8	1.71	-2.30074	84.967	100 - 16.4 - 1.26	guaiazulene	http://nonlinear.com/redirect/outbound?p=chemspider&param=3395	199.148	26.4251
9.20_297.1581m/z	CSID77986	C10H24N4O4S	32.6	0	-3.52916	67.201	100 - 13.5 - 6.19 - 0.718 - 0.102	guanethidine monosulfate	http://nonlinear.com/redirect/outbound?p=chemspider&param=77986	297.158	9.20437
1.21_152.0573m/z	CSID744	C5H5N5O	39.5	4.94	4.02135	97.025	100 - 7.33 - 0.442	Guanine	http://nonlinear.com/redirect/outbound?p=chemspider&param=744	152.057	1.21415
1.12_284.0993m/z	CSID6544	C10H13N5O5	41	19.8	1.34699	86.9924	100 - 13 - 1.81 - 0.162	Guanosine	http://nonlinear.com/redirect/outbound?p=chemspider&param=6544	284.099	1.11698
10.10_294.1233m/z	CSID3417	C17H15N3O2	30.2	1.53	-1.43293	50.9703	100 - 19.7 - 2.26 - 0.19	GYKI-52,466	http://nonlinear.com/redirect/outbound?p=chemspider&param=3417	294.123	10.1017
9.07_201.1028m/z	CSID11262879	C12H12N2O	36.7	24.2	3.07862	62.7455	100 - 13.9 - 1.1	Harmalol	http://nonlinear.com/redirect/outbound?p=chemspider&param=11262879	201.103	9.0729
5.21_183.0919m/z	CSID4444755	C12H10N2	44	24.8	1.38395	96.9787	100 - 13.8 - 0.884	Harmane	http://nonlinear.com/redirect/outbound?p=chemspider&param=4444755	183.092	5.20925
1.23_166.0500m/z	CSID285673	C8H7NO3	40.6	5.54	1.07693	98.5374	100 - 9.21 - 0.993	HBOA	http://nonlinear.com/redirect/outbound?p=chemspider&param=285673	166.05	1.23128
12.17_177.0554m/z	CSID10295	C10H8O3	43.6	25.3	4.28036	97.6101	100 - 11 - 1.17	Herniarin	http://nonlinear.com/redirect/outbound?p=chemspider&param=10295	177.055	12.1707
1.73_167.0569m/z	CSID61660	C6H6N4O2	39	0	3.44585	99.2165	100 - 8.1 - 0.701	Heteroxanthine	http://nonlinear.com/redirect/outbound?p=chemspider&param=61660	167.057	1.72853
26.28_274.2731m/z	CSID571105	C16H35NO2	37.3	7.42	-3.41343	83.1459	100 - 18.1 - 1.96 - 0.158	Hexadecasphinganine	http://nonlinear.com/redirect/outbound?p=chemspider&param=571105	274.273	26.2765
5.48_243.1488m/z	CSID393383	C15H18N2O	37.4	5	-1.77842	84.1041	100 - 17.2 - 1.6 - 0.105	Huperzine	http://nonlinear.com/redirect/outbound?p=chemspider&param=393383	243.149	5.47787
10.16_357.1617m/z	CSID3508	C20H24N2O2S	36.5	11.6	-3.91954	75.287	100 - 23.5 - 7.57 - 1.31 - 0.172	Hycanthone	http://nonlinear.com/redirect/outbound?p=chemspider&param=3508	357.162	10.1646
23.41_660.3090m/z	CSID147719	C32H45N5O8S	36.6	0	4.23202	87.9021	100 - 38.1 - 13.2 - 3.16 - 0.602	Hydergine	http://nonlinear.com/redirect/outbound?p=chemspider&param=147719	660.309	23.4073
8.11_177.0550m/z	CSID4444190	C10H8O3	39.2	4.4	2.17907	94.2006	100 - 11 - 1.17	hymecromone	http://nonlinear.com/redirect/outbound?p=chemspider&param=4444190	177.055	8.1127
23.46_385.2535m/z	CSID54755	C20H36N2O3S	36.8	6.4	3.96778	82.2877	100 - 23.7 - 7.82 - 1.37 - 0.19	Ibutilide	http://nonlinear.com/redirect/outbound?p=chemspider&param=54755	385.253	23.4587
16.45_339.2151m/z	CSID3558	C19H30O5	35.1	0	-4.55283	80.6523	100 - 21.1 - 3.14 - 0.35	Idebenone	http://nonlinear.com/redirect/outbound?p=chemspider&param=3558	339.215	16.4459
20.06_326.2111m/z	CSID3561	C21H27NO2	36.1	3.27	-1.19164	78.8711	100 - 23.5 - 3.04 - 0.284	Ifenprodil	http://nonlinear.com/redirect/outbound?p=chemspider&param=3561	326.211	20.0637
23.31_361.2364m/z	CSID4470703	C22H32O4	36.1	3.52	-2.63746	80.0075	100 - 24.3 - 3.65 - 0.409	Iloprost	http://nonlinear.com/redirect/outbound?p=chemspider&param=4470703	361.236	23.3101
13.15_312.1347m/z	CSID49446	C17H17N3O3	40.2	6.73	1.42655	96.0549	100 - 19.8 - 2.47 - 0.232	Imazaquin	http://nonlinear.com/redirect/outbound?p=chemspider&param=49446	312.135	13.148
5.17_118.0654m/z	CSID776	C8H7N	42	15.5	2.47545	97.6249	100 - 9.1 - 0.366	Indole	http://nonlinear.com/redirect/outbound?p=chemspider&param=776	118.065	5.17497
11.41_309.1697m/z	CSID390744	C17H24O5	34.7	0	0.222496	73.6349	100 - 18.9 - 2.71 - 0.287	Inulicin	http://nonlinear.com/redirect/outbound?p=chemspider&param=390744	309.17	11.4105
3.22_180.1130m/z	CSID3617	C9H13N3O	37.7	0	-0.926155	89.465	100 - 11 - 0.758	Iproniazid	http://nonlinear.com/redirect/outbound?p=chemspider&param=3617	180.113	3.22027
22.91_346.3103m/z	CSID391281	C23H39NO	39.7	2.85	-0.300957	96.1043	100 - 25.7 - 3.38 - 0.303	Irehine	http://nonlinear.com/redirect/outbound?p=chemspider&param=391281	346.31	22.9101
12.30_499.2168m/z	CSID391574	C24H34O11	37.9	10.5	-1.25177	80.4955	100 - 26.8 - 5.7 - 0.887 - 0.118	Iridodial glucoside tetraacetate	http://nonlinear.com/redirect/outbound?p=chemspider&param=391574	499.217	12.3021
27.64_225.0919m/z	CSID141259	C15H12O2	38.4	0.792	4.04395	95.7838	100 - 16.4 - 1.67 - 0.128	ISOFLAVANONE	http://nonlinear.com/redirect/outbound?p=chemspider&param=141259	225.092	27.6367
25.83_493.3500m/z	CSID13081031	C24H48N2O8	37.2	0	3.27426	90.0542	100 - 27.5 - 5.3 - 0.762	Isometheptene mucate	http://nonlinear.com/redirect/outbound?p=chemspider&param=13081031	493.35	25.8307
6.68_243.1134m/z	CSID62011	C14H14N2O2	39	12.8	2.37487	84.8477	100 - 16.1 - 1.63 - 0.123	isonixin	http://nonlinear.com/redirect/outbound?p=chemspider&param=62011	243.113	6.68383
4.27_130.0652m/z	CSID8098	C9H7N	41	8.77	0.823968	97.3677	100 - 10.2 - 0.465	Isoquinoline	http://nonlinear.com/redirect/outbound?p=chemspider&param=8098	130.065	4.2662
11.16_102.0916m/z	CSID10467	C5H11NO	38.5	0	2.29303	95.2929	100 - 5.94 - 0.352	Isovaleramide	http://nonlinear.com/redirect/outbound?p=chemspider&param=10467	102.092	11.1591
3.27_212.1393m/z	CSID38009	C10H17N3O2	38.8	7.58	-0.33176	86.9921	100 - 12.2 - 1.09	ISOXYL	http://nonlinear.com/redirect/outbound?p=chemspider&param=38009	212.139	3.2717
28.00_338.1909m/z	CSID30791534	C13H27N3O7	37.3	6.75	-3.79592	84.3094	100 - 15.7 - 2.6 - 0.279	Istamycin AO	http://nonlinear.com/redirect/outbound?p=chemspider&param=30791534	338.191	28.0025
14.14_417.2822m/z	CSID30791524	C18H36N6O5	39.1	1.98	0.429575	94.0108	100 - 22.3 - 3.4 - 0.389	Istamycin B3	http://nonlinear.com/redirect/outbound?p=chemspider&param=30791524	417.282	14.1425
17.31_469.2689m/z	CSID117373	C27H36N2O5	37.3	0.129	-1.74659	88.3559	100 - 30.5 - 5.53 - 0.741	Ivabradine	http://nonlinear.com/redirect/outbound?p=chemspider&param=117373	469.269	17.3089
22.83_395.2224m/z	CSID390855	C25H30O4	38.8	6.48	1.88856	89.7819	100 - 27.5 - 4.47 - 0.535	kazinol A	http://nonlinear.com/redirect/outbound?p=chemspider&param=390855	395.222	22.83
9.79_305.2007m/z	CSID84098	C21H24N2	40.9	9.74	-1.68821	96.7406	100 - 23.7 - 2.69 - 0.194	kevopril	http://nonlinear.com/redirect/outbound?p=chemspider&param=84098	305.201	9.78733
17.13_277.2159m/z	CSID4939178	C18H28O2	38.9	0.986	-1.09831	94.7507	100 - 19.9 - 2.28 - 0.192	Kinoprene	http://nonlinear.com/redirect/outbound?p=chemspider&param=4939178	277.216	17.126
19.65_223.2058m/z	CSID28639117	C15H26O	42.1	21	0.89171	90.407	100 - 16.6 - 1.49	kunzeaol	http://nonlinear.com/redirect/outbound?p=chemspider&param=28639117	223.206	19.6465
2.03_166.0863m/z	CSID5910	C9H11NO2	39.1	5.42	0.0444494	89.9357	100 - 10.3 - 0.888	L-(-)-Phenylalanine	http://nonlinear.com/redirect/outbound?p=chemspider&param=5910	166.086	2.02573
16.38_106.0500m/z	CSID5736	C3H7NO3	38.8	0	1.46538	95.7162	100 - 3.8 - 0.671	L-(-)-Serine	http://nonlinear.com/redirect/outbound?p=chemspider&param=5736	106.05	16.383
2.91_149.0705m/z	CSID28528832	C4CH11NO2S	36.7	0	4.95314	89.1234	100 - 6.78 - 5.13 - 0.301	L-(1-~11~C)Methionine	http://nonlinear.com/redirect/outbound?p=chemspider&param=28528832	149.07	2.90592
18.04_399.1807m/z	CSID4470721	C24H22N4O2	38.8	4.74	-2.11973	91.8477	100 - 27.7 - 4.12 - 0.431	L-365,260	http://nonlinear.com/redirect/outbound?p=chemspider&param=4470721	399.181	18.0405
4.95_381.1584m/z	CSID138480	C12H28O13	35.9	0	-4.88166	84.9249	100 - 13.8 - 3.55 - 0.402	LACTITOL DIHYDRATE	http://nonlinear.com/redirect/outbound?p=chemspider&param=138480	381.158	4.94633
2.24_210.1130m/z	CSID88519	C11H15NO3	37.7	3.83	2.44269	87.7265	100 - 12.5 - 1.34 - 0.102	Lactylphenetidin	http://nonlinear.com/redirect/outbound?p=chemspider&param=88519	210.113	2.24292
15.55_200.2012m/z	CSID13618	C12H25NO	39.3	0.697	1.53553	97.7421	100 - 13.7 - 1.07	Lauramide	http://nonlinear.com/redirect/outbound?p=chemspider&param=13618	200.201	15.5542
4.28_286.1100m/z	CSID3765	C17H11N5	37.5	4.42	4.52696	88.4626	100 - 20.3 - 1.97 - 0.12	Letrozole	http://nonlinear.com/redirect/outbound?p=chemspider&param=3765	286.11	4.28333
24.60_337.2365m/z	CSID4444132	C20H32O4	40.3	8.11	-2.64109	96.3742	100 - 22.2 - 3.16 - 0.338	Leukotriene B4	http://nonlinear.com/redirect/outbound?p=chemspider&param=4444132	337.236	24.6018
20.77_427.3020m/z	CSID4447481	C20H38N6O4	37.7	12.6	-1.7427	77.8162	100 - 24.4 - 3.68 - 0.414	Leupeptin Ac-LL	http://nonlinear.com/redirect/outbound?p=chemspider&param=4447481	427.302	20.7725
1.86_536.1043m/z	CSID26330628	C18H26N5O8PS2	34	7.24	1.85201	65.2075	100 - 23.5 - 13.3 - 2.63 - 0.683 - 0.11	lipoyl-AMP	http://nonlinear.com/redirect/outbound?p=chemspider&param=26330628	536.104	1.86
17.14_266.1242m/z	CSID54782	C11H15N5O3	36.9	0.698	-2.31635	86.4573	100 - 14 - 1.53 - 0.123	LOBUCAVIR	http://nonlinear.com/redirect/outbound?p=chemspider&param=54782	266.124	17.1431
4.98_446.2381m/z	CSID27444383	C25H35NO4S	36.5	0	4.77752	87.8427	100 - 28.8 - 9.33 - 1.85 - 0.286	Lomibuvir	http://nonlinear.com/redirect/outbound?p=chemspider&param=27444383	446.238	4.98062
0.92_340.1260m/z	CSID54740	C13H17N5O6	38.6	2.68	2.3752	93.1433	100 - 16.3 - 2.48 - 0.261	Loxoribine	http://nonlinear.com/redirect/outbound?p=chemspider&param=54740	340.126	0.916933
19.40_111.0442m/z	CSID11600	C6H6O2	38.3	0	1.43539	93.257	100 - 6.63 - 0.596	LT7032500	http://nonlinear.com/redirect/outbound?p=chemspider&param=11600	111.044	19.4007
6.88_243.0881m/z	CSID4483963	C12H10N4O2	47.4	43.1	1.90301	96.409	100 - 14.6 - 1.41 - 0.102	Lumichrome	http://nonlinear.com/redirect/outbound?p=chemspider&param=4483963	243.088	6.88388
13.03_215.1060m/z	CSID157893	C14H14O2	36.4	0	-2.90103	85.4682	100 - 15.4 - 1.51 - 0.112	Lunularin	http://nonlinear.com/redirect/outbound?p=chemspider&param=157893	215.106	13.0337
1.10_639.1204m/z	CSID4445350	C27H26O18	37.2	1.92	1.91981	86.5719	100 - 30.2 - 8.1 - 1.53 - 0.255	luteolin-7-O-[beta-D-glucuronosyl-(1->2)-beta-D-glucuronide]	http://nonlinear.com/redirect/outbound?p=chemspider&param=4445350	639.12	1.09983
18.06_361.1577m/z	CSID571045	C19H24N2O3S	37.2	2.52	-0.924949	84.711	100 - 22.5 - 7.54 - 1.28 - 0.174	LY-395153	http://nonlinear.com/redirect/outbound?p=chemspider&param=571045	361.158	18.0576
5.01_261.1233m/z	CSID106647	C14H16N2O3	44	22.4	-0.334165	97.8649	100 - 16.2 - 1.84 - 0.157	Maculosin	http://nonlinear.com/redirect/outbound?p=chemspider&param=106647	261.123	5.00922
15.49_281.2476m/z	CSID9987	C18H32O2	36.4	0.387	0.217069	81.7035	100 - 19.9 - 2.29 - 0.193	Malvalic acid	http://nonlinear.com/redirect/outbound?p=chemspider&param=9987	281.248	15.4857
5.48_656.1934m/z	CSID390365	C29H35O17+	38	0	-1.10048	91.3602	100 - 32.4 - 8.58 - 1.64 - 0.272	Malvin	http://nonlinear.com/redirect/outbound?p=chemspider&param=390365	656.193	5.47787
25.12_311.1459m/z	CSID108717	C11H22N2O8	36.6	0.597	3.21166	86.2966	100 - 13.2 - 2.45 - 0.246	Mannopine	http://nonlinear.com/redirect/outbound?p=chemspider&param=108717	311.146	25.1162
22.46_549.3610m/z	CSID30790914	C36H44N4O	34	0	4.00463	74.4955	100 - 40.9 - 8.37 - 1.14 - 0.117	manzamine A	http://nonlinear.com/redirect/outbound?p=chemspider&param=30790914	549.361	22.4642
25.70_419.3158m/z	CSID4911262	C26H42O4	38.3	3.67	0.496478	88.4996	100 - 28.8 - 4.8 - 0.59	Maxacalcitol	http://nonlinear.com/redirect/outbound?p=chemspider&param=4911262	419.316	25.6992
5.39_212.1077m/z	CSID21940	C14H13NO	37.6	6.07	3.11893	85.4339	100 - 15.7 - 1.35	mebenil	http://nonlinear.com/redirect/outbound?p=chemspider&param=21940	212.108	5.39215
9.55_277.1706m/z	CSID21129	C19H20N2	40.9	11.3	2.51257	96.2665	100 - 21.5 - 2.2 - 0.142	mebhydrolin	http://nonlinear.com/redirect/outbound?p=chemspider&param=21129	277.171	9.553
14.89_233.1499m/z	CSID5919	C10H20N2O4	34	0	1.39635	71.545	100 - 11.9 - 1.47 - 0.119	mebutamate	http://nonlinear.com/redirect/outbound?p=chemspider&param=5919	233.15	14.8912
16.71_176.9717m/z	CSID15308	CH6O6P2	38.9	0	2.43609	97.4509	100 - 1.38 - 1.24	Medronic Acid	http://nonlinear.com/redirect/outbound?p=chemspider&param=15308	176.972	16.7145
14.19_299.0840m/z	CSID82816	C16H14N2O2S	38.1	0	-2.93441	93.8516	100 - 19.1 - 6.65 - 1 - 0.122	mefenacet [JMAF]	http://nonlinear.com/redirect/outbound?p=chemspider&param=82816	299.084	14.194
6.26_430.2436m/z	CSID159822	C22H31N5O4	40.7	8.51	-2.95755	98.4146	100 - 26.1 - 4.1 - 0.478	Melagatran	http://nonlinear.com/redirect/outbound?p=chemspider&param=159822	430.244	6.25518
24.60_635.4136m/z	CSID10245006	C36H58O9	33.2	11.5	-2.83949	57.9797	100 - 39.9 - 9.62 - 1.72 - 0.249	Melilotoside A2	http://nonlinear.com/redirect/outbound?p=chemspider&param=10245006	635.414	24.6018
16.22_219.1343m/z	CSID3924	C9H18N2O4	37.7	1.3	1.72286	89.0612	100 - 10.8 - 1.35 - 0.104	meprobamate	http://nonlinear.com/redirect/outbound?p=chemspider&param=3924	219.134	16.2172
6.80_222.1131m/z	CSID14709	C12H15NO3	39	1.18	2.82962	96.9925	100 - 13.6 - 1.47 - 0.117	Metaxalone	http://nonlinear.com/redirect/outbound?p=chemspider&param=14709	222.113	6.80385
22.15_261.1421m/z	CSID9884	C15H20N2S	35.9	0	0.264518	80.0727	100 - 18 - 6.04 - 0.858	methaphenilene	http://nonlinear.com/redirect/outbound?p=chemspider&param=9884	261.142	22.1499
3.59_231.1138m/z	CSID20182	C13H14N2O2	36	12.9	4.29611	72.1418	100 - 15 - 1.46 - 0.107	Methomidate	http://nonlinear.com/redirect/outbound?p=chemspider&param=20182	231.114	3.58605
23.76_457.2333m/z	CSID10128106	C25H32N2O6	38.6	0	-0.0239063	93.214	100 - 28.4 - 5.11 - 0.689	Methyl (2beta,4beta,5alpha,12beta,19alpha)-4-acetoxy-3-hydroxy-16-methoxy-1-methyl-6,7-didehydroaspidospermidine-3-carboxylate	http://nonlinear.com/redirect/outbound?p=chemspider&param=10128106	457.233	23.7559
6.62_348.1798m/z	CSID391855	C19H25NO5	33.8	4.08	-2.16543	67.3178	100 - 21.4 - 3.2 - 0.359	Methyl {2-[(1R)-1-(3,4-dimethoxyphenyl)-4-oxo-2-cyclohexen-1-yl]ethyl}methylcarbamate	http://nonlinear.com/redirect/outbound?p=chemspider&param=391855	348.18	6.62097
13.57_337.1912m/z	CSID322456	C21H24N2O2	29.3	1	0.508348	46.0512	100 - 23.8 - 3.12 - 0.294	Methyl 3,4-didehydroibogamine-18-carboxylate	http://nonlinear.com/redirect/outbound?p=chemspider&param=322456	337.191	13.5653
4.69_190.0864m/z	CSID67279	C11H11NO2	39.5	5.74	0.97509	92.9529	100 - 12.5 - 1.12	Methyl 3-indolylacetate	http://nonlinear.com/redirect/outbound?p=chemspider&param=67279	190.086	4.69487
3.62_227.1181m/z	CSID4030	C14H14N2O	40.8	6.59	1.05623	98.6335	100 - 16.1 - 1.41	Metyrapone	http://nonlinear.com/redirect/outbound?p=chemspider&param=4030	227.118	3.62035
3.57_115.0502m/z	CSID388802	C4H6N2O2	38.9	0	0.140493	94.5862	100 - 5.2 - 0.522	MFCD00021722	http://nonlinear.com/redirect/outbound?p=chemspider&param=388802	115.05	3.56892
16.79_195.1743m/z	CSID453036	C13H22O	39.2	1.55	-0.111743	94.7305	100 - 14.4 - 1.16	MFCD00456730	http://nonlinear.com/redirect/outbound?p=chemspider&param=453036	195.174	16.7945
6.83_320.1745m/z	CSID391521	C20H21N3O	38.9	7.08	-3.75977	91.6453	100 - 23 - 2.73 - 0.224	MFCD00572911	http://nonlinear.com/redirect/outbound?p=chemspider&param=391521	320.175	6.83245
18.87_425.3411m/z	CSID4445512	C29H44O2	33.1	0.777	-0.725979	65.5964	100 - 31.9 - 5.34 - 0.622	MFCD11045308	http://nonlinear.com/redirect/outbound?p=chemspider&param=4445512	425.341	18.8692
15.95_397.3099m/z	CSID4445515	C27H40O2	40	12.7	-0.414842	87.793	100 - 29.7 - 4.67 - 0.515	MFCD11045309	http://nonlinear.com/redirect/outbound?p=chemspider&param=4445515	397.31	15.9486
8.76_283.1696m/z	CSID140765	C19H22O2	35.7	3.53	1.20631	76.6384	100 - 20.9 - 2.48 - 0.215	miltirone	http://nonlinear.com/redirect/outbound?p=chemspider&param=140765	283.17	8.75855
4.58_199.0723m/z	CSID389405	C8H10N2O4	38	5.77	4.96578	90.1793	100 - 9.65 - 1.24	Mimosine	http://nonlinear.com/redirect/outbound?p=chemspider&param=389405	199.072	4.58055
15.59_291.1949m/z	CSID151559	C18H26O3	40.7	17.3	-1.96765	88.7427	100 - 19.9 - 2.49 - 0.233	ML-236C	http://nonlinear.com/redirect/outbound?p=chemspider&param=151559	291.195	15.5885
8.06_188.1096m/z	CSID15790	C9H17NOS	38.1	9.68	-3.93041	85.5224	100 - 11.1 - 5.29 - 0.507	molinate	http://nonlinear.com/redirect/outbound?p=chemspider&param=15790	188.11	8.06127
12.24_308.1647m/z	CSID64045	C20H21NO2	38.9	0.464	0.63115	94.8629	100 - 22.3 - 2.78 - 0.251	Moxaverine	http://nonlinear.com/redirect/outbound?p=chemspider&param=64045	308.165	12.2393
0.77_174.1276m/z	CSID1346	C12H15N	28	2.16	-0.966011	39.1241	100 - 13.5 - 0.843	MPTP	http://nonlinear.com/redirect/outbound?p=chemspider&param=1346	174.128	0.768333
6.42_504.2800m/z	CSID30791722	C24H41NO10	35.5	6.69	-0.672017	71.8579	100 - 27.2 - 5.61 - 0.855 - 0.11	Mycalamide A	http://nonlinear.com/redirect/outbound?p=chemspider&param=30791722	504.28	6.42092
14.51_402.2837m/z	CSID4942874	C21H39NO6	36.2	1.27	-3.27331	83.4509	100 - 23.8 - 3.93 - 0.487	Myriocin	http://nonlinear.com/redirect/outbound?p=chemspider&param=4942874	402.284	14.5083
24.34_229.2164m/z	CSID10539	C14H28O2	37.3	2.41	0.865654	85.3308	100 - 15.5 - 1.54 - 0.114	myristic acid	http://nonlinear.com/redirect/outbound?p=chemspider&param=10539	229.216	24.3389
20.68_388.2838m/z	CSID10128296	C24H37NO3	34.7	3.21	-2.0505	72.8057	100 - 26.9 - 4.08 - 0.452	Myxalamid C	http://nonlinear.com/redirect/outbound?p=chemspider&param=10128296	388.284	20.6753
9.54_420.3099m/z	CSID10128294	C25H41NO4	38.9	2.28	-2.28699	95.183	100 - 28 - 4.6 - 0.557	Myxalamid S	http://nonlinear.com/redirect/outbound?p=chemspider&param=10128294	420.31	9.53585
27.77_232.0149m/z	CSID13148710	C3H10N3O5PS	38.1	1.67	-0.981936	89.7778	100 - 5.45 - 5.67 - 0.267	N(omega)-Phosphohypotaurocyamine	http://nonlinear.com/redirect/outbound?p=chemspider&param=13148710	232.015	27.7682
22.32_328.3208m/z	CSID4445480	C20H41NO2	44.3	24.7	-0.507795	97.2395	100 - 22.5 - 2.83 - 0.258	N,N-Dimethylsphingosine	http://nonlinear.com/redirect/outbound?p=chemspider&param=4445480	328.321	22.3157
22.61_367.1703m/z	CSID31034	C18H26N2O4S	34.7	2.2	4.62674	76.6809	100 - 21.5 - 7.53 - 1.25 - 0.177	N-[(3-Hydroxy-4,7,7-trimethylbicyclo[2.2.1]hept-2-yl)carbamoyl]-4-methylbenzenesulfonamide	http://nonlinear.com/redirect/outbound?p=chemspider&param=31034	367.17	22.6129
28.05_373.1920m/z	CSID389594	C16H28N4O4S	28.4	2.58	4.13237	44.2341	100 - 20 - 7.25 - 1.15 - 0.161	N~6~-{5-[(4S)-2-Oxohexahydro-1H-thieno[3,4-d]imidazol-4-yl]pentanoyl}-L-lysine	http://nonlinear.com/redirect/outbound?p=chemspider&param=389594	373.192	28.0483
3.12_296.1356m/z	CSID389022	C12H17N5O4	48.4	44.9	0.75369	98.1657	100 - 15.2 - 1.9 - 0.172	N6-Dimethyladenosine	http://nonlinear.com/redirect/outbound?p=chemspider&param=389022	296.136	3.1231
1.98_310.1140m/z	CSID388337	C11H19NO9	38.7	9.66	2.37891	86.4346	100 - 12.8 - 2.61 - 0.264	N-Acetylneuraminic acid	http://nonlinear.com/redirect/outbound?p=chemspider&param=388337	310.114	1.98002
4.89_219.1129m/z	CSID879	C12H14N2O2	44.5	25.2	0.218544	97.6595	100 - 13.9 - 1.31	N-Acetylserotonin	http://nonlinear.com/redirect/outbound?p=chemspider&param=879	219.113	4.8949
20.23_384.2537m/z	CSID4264	C24H33NO3	39	1.11	0.908783	95.1186	100 - 26.8 - 4.07 - 0.45	Naftidrofuryl	http://nonlinear.com/redirect/outbound?p=chemspider&param=4264	384.254	20.2295
22.85_415.2008m/z	CSID4593753	C26H26N2O3	37.5	0	-1.97205	89.9985	100 - 29.3 - 4.75 - 0.554	naltrindole	http://nonlinear.com/redirect/outbound?p=chemspider&param=4593753	415.201	22.8472
14.58_275.2001m/z	CSID9520	C18H26O2	50.6	57.9	-1.55509	97.1786	100 - 19.8 - 2.27 - 0.191	Nandrolone	http://nonlinear.com/redirect/outbound?p=chemspider&param=9520	275.2	14.5769
6.60_211.1235m/z	CSID4283	C14H14N2	46.8	39	2.5669	98.275	100 - 16 - 1.2	naphazoline	http://nonlinear.com/redirect/outbound?p=chemspider&param=4283	211.124	6.60382
3.25_274.1190m/z	CSID74303	C14H15N3O3	36.5	0	1.41572	84.3268	100 - 16.5 - 1.9 - 0.164	Naphazoline nitrate	http://nonlinear.com/redirect/outbound?p=chemspider&param=74303	274.119	3.25457
17.69_399.1790m/z	CSID389265	C19H22N6O4	37	0.155	3.79862	89.1624	100 - 23.1 - 3.39 - 0.371	N-benzoyl-D-arginine-4-nitroanilide	http://nonlinear.com/redirect/outbound?p=chemspider&param=389265	399.179	17.6918
17.39_335.1261m/z	CSID5619	C13H22N2O6S	37.2	0	-3.08062	89.6419	100 - 16.1 - 6.96 - 0.945 - 0.149	Neostigmine Methylsulfate	http://nonlinear.com/redirect/outbound?p=chemspider&param=5619	335.126	17.3946
24.37_367.3571m/z	CSID4444565	C24H46O2	42.6	16.9	0.152	96.0789	100 - 26.6 - 3.8 - 0.385	Nervonic acid	http://nonlinear.com/redirect/outbound?p=chemspider&param=4444565	367.357	24.3732
5.36_476.3065m/z	CSID20152952	C21H41N5O7	39.6	3.49	-2.89657	97.9688	100 - 25.3 - 4.51 - 0.601	Netilmicin	http://nonlinear.com/redirect/outbound?p=chemspider&param=20152952	476.306	5.35785
19.46_411.2370m/z	CSID390393	C22H34O7	34.9	4.57	-1.85489	72.2972	100 - 24.5 - 4.3 - 0.564	NIGAKIHEMIACETAL A	http://nonlinear.com/redirect/outbound?p=chemspider&param=390393	411.237	19.4636
4.86_236.1281m/z	CSID390773	C13H17NO3	44.7	29	0.037584	94.6257	100 - 14.7 - 1.63 - 0.133	N-Methylanhalonine	http://nonlinear.com/redirect/outbound?p=chemspider&param=390773	236.128	4.8606
5.28_152.1075m/z	CSID9345	C9H13NO	41.3	20.6	3.51559	90.1158	100 - 10.3 - 0.681	N-Methyltyramine	http://nonlinear.com/redirect/outbound?p=chemspider&param=9345	152.108	5.27783
23.44_751.6014m/z	CSID4444234	C52H78O3	35.5	0.0631	-1.28755	79.1551	100 - 57.3 - 16.7 - 3.31 - 0.5	nonaprenyl 4-hydroxybenzoate	http://nonlinear.com/redirect/outbound?p=chemspider&param=4444234	751.601	23.4416
24.93_411.2900m/z	CSID199613	C27H38O3	40.7	12.4	1.51258	92.7744	100 - 29.8 - 4.88 - 0.576	Norethisterone enanthate	http://nonlinear.com/redirect/outbound?p=chemspider&param=199613	411.29	24.9333
4.73_169.0758m/z	CSID58486	C11H8N2	44.9	26.9	-1.11625	98.8512	100 - 12.7 - 0.743	norhaman	http://nonlinear.com/redirect/outbound?p=chemspider&param=58486	169.076	4.72915
25.98_101.0713m/z	CSID13002	C4H8N2O	38.9	0	3.31339	98.3206	100 - 5.19 - 0.315	NPYR	http://nonlinear.com/redirect/outbound?p=chemspider&param=13002	101.071	25.9793
7.93_227.1753m/z	CSID15	C12H22N2O2	39.5	0	-0.339935	97.7174	100 - 14 - 1.32	nylon cyclic dimer	http://nonlinear.com/redirect/outbound?p=chemspider&param=15	227.175	7.9298
6.00_551.5059m/z	CSID46371	C36H62N4	36.5	0	2.20491	84.8824	100 - 41.1 - 8.24 - 1.07 - 0.102	Octenidine	http://nonlinear.com/redirect/outbound?p=chemspider&param=46371	551.506	6.0037
28.33_299.3320m/z	CSID20125	C20H42O	36.3	0	3.73209	85.9641	100 - 22.2 - 2.54 - 0.202	OCTYLDODECANOL	http://nonlinear.com/redirect/outbound?p=chemspider&param=20125	299.332	28.334
18.55_579.4170m/z	CSID16736341	C41H54O2	34.7	5.01	-4.48638	73.7853	100 - 45 - 10.3 - 1.6 - 0.189	okenone	http://nonlinear.com/redirect/outbound?p=chemspider&param=16736341	579.417	18.5549
21.06_313.1481m/z	CSID10442212	C17H20N4S	39	2.32	-0.281735	92.9125	100 - 20.9 - 6.59 - 1.04 - 0.113	Olanzapine	http://nonlinear.com/redirect/outbound?p=chemspider&param=10442212	313.148	21.0582
24.09_132.0810m/z	CSID21172843	C9H9N	37.6	0	1.98294	90.3586	100 - 10.2 - 0.467	O-Methylbenzyl cyanide	http://nonlinear.com/redirect/outbound?p=chemspider&param=21172843	132.081	24.0875
5.89_585.2892m/z	CSID388599	C29H44O12	35.3	8.32	-2.22103	70.7484	100 - 32.3 - 7.52 - 1.31 - 0.189	Ouabain	http://nonlinear.com/redirect/outbound?p=chemspider&param=388599	585.289	5.88938
2.92_277.1186m/z	CSID38263	C14H16N2O4	40.4	8.34	1.34066	95.1404	100 - 16.2 - 2.05 - 0.191	Oxagrelate	http://nonlinear.com/redirect/outbound?p=chemspider&param=38263	277.119	2.92307
14.51_336.2528m/z	CSID4458	C20H33NO3	35.5	0	-1.56499	79.478	100 - 22.5 - 3.03 - 0.302	oxeladin	http://nonlinear.com/redirect/outbound?p=chemspider&param=4458	336.253	14.5083
13.55_394.2358m/z	CSID10128127	C21H27N7O	37.9	0	1.95986	91.9595	100 - 25.6 - 3.36 - 0.301	oxidized Cypridina luciferin	http://nonlinear.com/redirect/outbound?p=chemspider&param=10128127	394.236	13.5481
21.52_159.0771m/z	CSID4465	C6H10N2O3	41.6	23.7	4.15336	89.0423	100 - 7.45 - 0.858	oxiracetam	http://nonlinear.com/redirect/outbound?p=chemspider&param=4465	159.077	21.5212
27.85_435.2873m/z	CSID16736681	C29H38O3	35.8	12.2	-4.79142	72.3889	100 - 31.9 - 5.54 - 0.685	OXOGESTONE PHENPROPIONATE	http://nonlinear.com/redirect/outbound?p=chemspider&param=16736681	435.287	27.8539
19.78_484.3917m/z	CSID390921	C30H49N3O2	37.6	4.58	4.06096	88.1327	100 - 34.2 - 6.08 - 0.747	oxolucidine B	http://nonlinear.com/redirect/outbound?p=chemspider&param=390921	484.392	19.778
12.52_266.1749m/z	CSID4470	C15H23NO3	40.5	6.56	-0.44582	96.4461	100 - 17 - 1.97 - 0.171	Oxprenolol	http://nonlinear.com/redirect/outbound?p=chemspider&param=4470	266.175	12.5193
12.27_107.0854m/z	CSID6967	C8H10	48.5	52.3	-1.22889	91.6547	100 - 8.77 - 0.338	o-Xylene	http://nonlinear.com/redirect/outbound?p=chemspider&param=6967	107.085	12.2736
9.40_402.1343m/z	CSID7971	C24H19NO5	40.4	10.7	1.71917	93.3624	100 - 26.7 - 4.46 - 0.556	Oxyphenisatin Acetate	http://nonlinear.com/redirect/outbound?p=chemspider&param=7971	402.134	9.4044
7.50_229.0974m/z	CSID4445594	C13H12N2O2	41.2	21.4	1.17929	85.7843	100 - 15 - 1.46 - 0.107	Ozagrel	http://nonlinear.com/redirect/outbound?p=chemspider&param=4445594	229.097	7.49543
3.85_529.3862m/z	CSID4588502	C33H52O5	36.7	0	-4.72982	88.8759	100 - 36.5 - 7.49 - 1.11 - 0.132	pachymic acid	http://nonlinear.com/redirect/outbound?p=chemspider&param=4588502	529.386	3.84897
24.36_257.2479m/z	CSID960	C16H32O2	38.2	9.07	1.48183	83.478	100 - 17.7 - 1.89 - 0.15	Palmitic Acid	http://nonlinear.com/redirect/outbound?p=chemspider&param=960	257.248	24.3561
5.46_555.2515m/z	CSID4515	C22H42N4O8S2	50.3	53.8	-0.257167	97.9657	100 - 27.6 - 14.4 - 3.2 - 0.8 - 0.14	pantethine	http://nonlinear.com/redirect/outbound?p=chemspider&param=4515	555.252	5.46072
7.47_248.1387m/z	CSID24775	C13H17N3O2	30.8	0	-2.84629	57.3987	100 - 15.4 - 1.52 - 0.113	Parbendazole	http://nonlinear.com/redirect/outbound?p=chemspider&param=24775	248.139	7.46685
8.82_430.3309m/z	CSID146697	C27H43NO3	37	0.189	-1.44959	86.7518	100 - 30.2 - 5.01 - 0.597	peiminine	http://nonlinear.com/redirect/outbound?p=chemspider&param=146697	430.331	8.82143
2.91_177.0661m/z	CSID4561	C9H8N2O2	42.6	19	1.43658	95.883	100 - 10.6 - 0.922	pemoline	http://nonlinear.com/redirect/outbound?p=chemspider&param=4561	177.066	2.90592
8.11_343.1689m/z	CSID16736211	C16H26N2O4S	36.5	5.59	1.01348	78.2117	100 - 19.3 - 7.1 - 1.1 - 0.152	Penicillin A	http://nonlinear.com/redirect/outbound?p=chemspider&param=16736211	343.169	8.1127
4.55_208.1332m/z	CSID64720	C12H17NO2	38.3	4.64	0.0276821	87.0451	100 - 13.6 - 1.27	pentalamide	http://nonlinear.com/redirect/outbound?p=chemspider&param=64720	208.133	4.54625
8.69_292.1807m/z	CSID15291	C19H21N3	42	23.8	-0.497502	86.8798	100 - 21.9 - 2.28 - 0.151	Perlapine	http://nonlinear.com/redirect/outbound?p=chemspider&param=15291	292.181	8.68997
19.94_283.2635m/z	CSID4444569	C18H34O2	36.9	4.3	1.12908	81.6847	100 - 19.9 - 2.29 - 0.194	Petroselinic acid	http://nonlinear.com/redirect/outbound?p=chemspider&param=4444569	283.263	19.9437
24.12_441.3378m/z	CSID30791206	C29H44O3	38.8	7.37	3.34682	90.823	100 - 32 - 5.56 - 0.689	Pfaffic acid	http://nonlinear.com/redirect/outbound?p=chemspider&param=30791206	441.338	24.1217
2.57_189.1022m/z	CSID2121	C11H12N2O	43.4	18.5	-0.41884	99.0637	100 - 12.8 - 0.96	Phenazone	http://nonlinear.com/redirect/outbound?p=chemspider&param=2121	189.102	2.57442
9.57_244.2062m/z	CSID6224	C17H25N	40	3.8	0.987676	97.5837	100 - 19 - 1.71	Phencyclidine	http://nonlinear.com/redirect/outbound?p=chemspider&param=6224	244.206	9.57015
4.12_192.1380m/z	CSID28295	C12H17NO	30.8	10.1	-1.49892	45.5513	100 - 13.6 - 1.06	phendimetrazine	http://nonlinear.com/redirect/outbound?p=chemspider&param=28295	192.138	4.11758
7.88_122.0969m/z	CSID13856352	C8H11N	52	65.5	3.96794	99.1915	100 - 9.14 - 0.371	Phenethylamine	http://nonlinear.com/redirect/outbound?p=chemspider&param=13856352	122.097	7.87837
6.11_180.1020m/z	CSID13491	C10H13NO2	40.8	15.8	0.712369	88.9607	100 - 11.4 - 1	Phenibut	http://nonlinear.com/redirect/outbound?p=chemspider&param=13491	180.102	6.10657
7.68_236.1652m/z	CSID54139	C14H21NO2	38.8	3.19	2.98587	94.5769	100 - 15.8 - 1.58 - 0.118	Phenol, 3-(2-(1,1-dimethylethyl)-3-methyl-5-oxazolidinyl)-	http://nonlinear.com/redirect/outbound?p=chemspider&param=54139	236.165	7.67833
7.47_190.0867m/z	CSID6578	C11H11NO2	43.7	23.9	2.43681	97.4641	100 - 12.5 - 1.12	phensuximide	http://nonlinear.com/redirect/outbound?p=chemspider&param=6578	190.087	7.46685
26.72_150.1284m/z	CSID4607	C10H15N	39.6	13.6	4.29267	89.3344	100 - 11.4 - 0.585	Phentermine	http://nonlinear.com/redirect/outbound?p=chemspider&param=4607	150.128	26.7223
2.29_265.1196m/z	CSID270643	C13H16N2O4	36.4	2.19	4.89633	85.3338	100 - 15.1 - 1.89 - 0.171	Phenylacetylglutamine	http://nonlinear.com/redirect/outbound?p=chemspider&param=270643	265.12	2.29437
24.95_467.3526m/z	CSID4444391	C31H46O3	36.7	0	1.39359	85.0572	100 - 34.2 - 6.27 - 0.815	PHYLLOQUINONE OXIDE	http://nonlinear.com/redirect/outbound?p=chemspider&param=4444391	467.353	24.9505
12.11_318.2999m/z	CSID108921	C18H39NO3	36	0	-1.06559	81.147	100 - 20.4 - 2.59 - 0.246	Phytosphingosine	http://nonlinear.com/redirect/outbound?p=chemspider&param=108921	318.3	12.1078
2.94_195.1133m/z	CSID91803	C10H14N2O2	42.8	17.9	2.52033	99.022	100 - 11.8 - 1.05	pilocarpidine	http://nonlinear.com/redirect/outbound?p=chemspider&param=91803	195.113	2.9402
0.90_294.1303m/z	CSID4656	C19H19NS	34.7	0	-2.80345	76.9381	100 - 21.9 - 6.81 - 1.11 - 0.124	pimethixene	http://nonlinear.com/redirect/outbound?p=chemspider&param=4656	294.13	0.8998
14.10_251.1643m/z	CSID143579	C15H22O3	42.2	13.3	0.515294	98.1438	100 - 16.6 - 1.91 - 0.164	Piperdial	http://nonlinear.com/redirect/outbound?p=chemspider&param=143579	251.164	14.0968
20.28_239.1491m/z	CSID29348	C11H18N4O2	38.5	2.86	-4.95514	95.3003	100 - 13.6 - 1.27	Pirimicarb	http://nonlinear.com/redirect/outbound?p=chemspider&param=29348	239.149	20.2752
14.95_426.2620m/z	CSID4941937	C26H35NO4	35.6	0.467	-4.50555	82.6472	100 - 29 - 4.89 - 0.603	piriprost	http://nonlinear.com/redirect/outbound?p=chemspider&param=4941937	426.262	14.9541
25.48_205.1213m/z	CSID8395377	C13H16O2	33.3	10.7	-4.97007	61.7698	100 - 14.3 - 1.36	Plastoquinone-1	http://nonlinear.com/redirect/outbound?p=chemspider&param=8395377	205.121	25.482
3.31_255.0654m/z	CSID10586	C15H10O4	37.7	5.75	1.03085	84.1885	100 - 16.5 - 2.09 - 0.196	primetin	http://nonlinear.com/redirect/outbound?p=chemspider&param=10586	255.065	3.306
16.51_577.1335m/z	CSID110541	C30H24O12	38.4	0.99	-1.00472	92.2414	100 - 33.2 - 7.8 - 1.37 - 0.2	Procyanidin A2	http://nonlinear.com/redirect/outbound?p=chemspider&param=110541	577.133	16.5145
8.51_278.1749m/z	CSID33736	C16H23NO3	39.3	0.316	-0.745619	97.1889	100 - 18 - 2.15 - 0.193	promacyl	http://nonlinear.com/redirect/outbound?p=chemspider&param=33736	278.175	8.50708
17.11_342.2063m/z	CSID4763	C21H27NO3	35.8	0.486	-0.226094	78.6838	100 - 23.5 - 3.25 - 0.333	Propafenone	http://nonlinear.com/redirect/outbound?p=chemspider&param=4763	342.206	17.1089
21.98_139.0871m/z	CSID10128258	C7H10N2O	37.9	3.88	3.98148	90.2089	100 - 8.45 - 0.521	Propam	http://nonlinear.com/redirect/outbound?p=chemspider&param=10128258	139.087	21.9841
17.34_155.0109m/z	CSID1007	C3H7O5P	38.6	0.85	3.08553	95.6138	100 - 3.52 - 1.07	Propanoyl phosphate	http://nonlinear.com/redirect/outbound?p=chemspider&param=1007	155.011	17.3432
1.55_298.1150m/z	CSID58596	C11H15N5O5	44.4	37.5	1.33332	86.0431	100 - 14.1 - 1.95 - 0.182	PSICOFURANINE	http://nonlinear.com/redirect/outbound?p=chemspider&param=58596	298.115	1.54565
17.31_308.2577m/z	CSID9154941	C19H33NO2	35.9	1.8	-2.39456	80.5277	100 - 21.4 - 2.58 - 0.227	pumiliotoxin A	http://nonlinear.com/redirect/outbound?p=chemspider&param=9154941	308.258	17.3089
24.17_213.1492m/z	CSID4444610	C12H20O3	40.9	16.5	2.9982	91.5622	100 - 13.3 - 1.43 - 0.112	Putaminoxin	http://nonlinear.com/redirect/outbound?p=chemspider&param=4444610	213.149	24.1732
1.93_218.1037m/z	CSID7850487	C10H11N5O	36.2	1.5	0.222346	79.8345	100 - 12.8 - 0.964	pymetrozine	http://nonlinear.com/redirect/outbound?p=chemspider&param=7850487	218.104	1.92857
4.68_218.1180m/z	CSID30211	C13H15NO2	34.9	8.75	1.90942	68.0961	100 - 14.7 - 1.41 - 0.102	PYRACARBOLID	http://nonlinear.com/redirect/outbound?p=chemspider&param=30211	218.118	4.67772
17.77_249.1131m/z	CSID30791745	C14H16O4	36.2	2.31	3.96689	83.0908	100 - 15.5 - 1.94 - 0.177	Pyriculol	http://nonlinear.com/redirect/outbound?p=chemspider&param=30791745	249.113	17.7719
1.96_169.0971m/z	CSID1023	C8H12N2O2	41.5	9.77	-0.155271	97.9883	100 - 9.6 - 0.823	PYRIDOXAMINE	http://nonlinear.com/redirect/outbound?p=chemspider&param=1023	169.097	1.96287
5.11_200.1187m/z	CSID82753	C12H13N3	39.6	14.3	2.55024	86.8328	100 - 14.2 - 0.939	Pyrimethanil	http://nonlinear.com/redirect/outbound?p=chemspider&param=82753	200.119	5.11208
7.70_174.0912m/z	CSID82768	C11H11NO	40.1	13.1	-0.728065	88.2302	100 - 12.4 - 0.913	PYROQUILON	http://nonlinear.com/redirect/outbound?p=chemspider&param=82768	174.091	7.69548
5.01_159.0438m/z	CSID10217	C10H6O2	39	7.69	-1.54307	89.3542	100 - 11 - 0.953	QL7000000	http://nonlinear.com/redirect/outbound?p=chemspider&param=10217	159.044	5.00922
3.52_149.1073m/z	CSID21108497	C9H12N2	38.6	0	-0.185846	93.0419	100 - 10.6 - 0.508	QS6350000	http://nonlinear.com/redirect/outbound?p=chemspider&param=21108497	149.107	3.51748
23.84_138.0556m/z	CSID21111785	C7H7NO2	38.2	4.54	4.49566	91.9203	100 - 8.09 - 0.697	QT1925000	http://nonlinear.com/redirect/outbound?p=chemspider&param=21111785	138.056	23.8417
23.74_411.2081m/z	CSID18533	C24H30N2O2S	35.9	0	-4.68599	84.995	100 - 27.9 - 8.68 - 1.66 - 0.235	Quide	http://nonlinear.com/redirect/outbound?p=chemspider&param=18533	411.208	23.7388
12.14_353.2480m/z	CSID8536132	C24H32O2	40.3	8.94	1.34687	94.4215	100 - 26.4 - 3.76 - 0.379	quinbolone	http://nonlinear.com/redirect/outbound?p=chemspider&param=8536132	353.248	12.1364
15.80_383.2929m/z	CSID8105534	C26H38O2	36.1	0.543	-4.04659	84.8363	100 - 28.6 - 4.36 - 0.466	Quingestrone	http://nonlinear.com/redirect/outbound?p=chemspider&param=8105534	383.293	15.8
1.17_216.1597m/z	CSID94028	C11H21NO3	38.5	0	1.18599	94.181	100 - 12.6 - 1.35 - 0.103	Quwenzhi	http://nonlinear.com/redirect/outbound?p=chemspider&param=94028	216.16	1.16842
3.32_171.1132m/z	CSID390096	C8H14N2O2	39.4	0	2.13149	99.4655	100 - 9.62 - 0.826	R-(+)-Etiracetam	http://nonlinear.com/redirect/outbound?p=chemspider&param=390096	171.113	3.32313
14.31_280.1446m/z	CSID97112	C17H17N3O	38.5	10.8	0.427695	82.0257	100 - 19.7 - 2.05 - 0.149	Ramosetron	http://nonlinear.com/redirect/outbound?p=chemspider&param=97112	280.145	14.3083
10.38_172.1124m/z	CSID2314553	C12H13N	43.2	31	2.03561	87.4636	100 - 13.5 - 0.84	Rasagiline	http://nonlinear.com/redirect/outbound?p=chemspider&param=2314553	172.112	10.3818
6.92_311.1743m/z	CSID16736014	C19H22N2O2	37.6	0	-3.67317	92.2105	100 - 21.6 - 2.63 - 0.233	Raupine	http://nonlinear.com/redirect/outbound?p=chemspider&param=16736014	311.174	6.91817
15.14_391.1472m/z	CSID189859	C15H18N8O5	39.1	12.5	-0.288035	83.2598	100 - 19.5 - 2.84 - 0.307	Regadenoson	http://nonlinear.com/redirect/outbound?p=chemspider&param=189859	391.147	15.137
25.50_365.1947m/z	CSID142946	C20H28O6	43.8	37	-3.33774	85.9165	100 - 22.2 - 3.58 - 0.43	Resiniferonol	http://nonlinear.com/redirect/outbound?p=chemspider&param=142946	365.195	25.4992
24.21_335.2219m/z	CSID17220808	C20H30O4	38.9	13.5	0.568066	81.6483	100 - 22.1 - 3.15 - 0.337	resolvin E2	http://nonlinear.com/redirect/outbound?p=chemspider&param=17220808	335.222	24.2075
15.35_299.2577m/z	CSID15081	C18H34O3	38.4	0.977	-1.08987	92.2793	100 - 20 - 2.51 - 0.235	RG1300000	http://nonlinear.com/redirect/outbound?p=chemspider&param=15081	299.258	15.3542
5.15_181.1329m/z	CSID61963	C10H16N2O	38.3	0	-3.37572	95.6489	100 - 11.8 - 0.838	Rilmenidine	http://nonlinear.com/redirect/outbound?p=chemspider&param=61963	181.133	5.14637
25.74_340.2848m/z	CSID28534065	C20H37NO3	35	20.2	0.633349	55.7078	100 - 22.5 - 3.04 - 0.304	rociverine	http://nonlinear.com/redirect/outbound?p=chemspider&param=28534065	340.285	25.7449
5.19_315.0685m/z	CSID4911	C17H14O4S	37.4	0	-0.147707	87.2033	100 - 19.5 - 7.14 - 1.11 - 0.154	Rofecoxib	http://nonlinear.com/redirect/outbound?p=chemspider&param=4911	315.069	5.1921
24.58_297.1346m/z	CSID4444255	C15H20O6	39.5	6.46	4.55779	96.1936	100 - 16.7 - 2.54 - 0.269	Rosin	http://nonlinear.com/redirect/outbound?p=chemspider&param=4444255	297.135	24.5847
19.00_184.0070m/z	CSID4959	C7H5NO3S	37.1	3.01	3.92002	87.0887	100 - 8.91 - 5.49 - 0.429	Saccharin	http://nonlinear.com/redirect/outbound?p=chemspider&param=4959	184.007	19.0007
3.80_385.1282m/z	CSID388301	C14H20N6O5S	36.3	4.71	-1.74482	78.7547	100 - 18.6 - 7.18 - 1.08 - 0.159	S-Adenosyl-L-homocysteine	http://nonlinear.com/redirect/outbound?p=chemspider&param=388301	385.128	3.80323
26.66_302.3061m/z	CSID2319840	C18H39NO2	37	6.98	2.62394	81.3411	100 - 20.4 - 2.38 - 0.203	Safingol	http://nonlinear.com/redirect/outbound?p=chemspider&param=2319840	302.306	26.6594
3.72_138.0552m/z	CSID4963	C7H7NO2	39.5	7.63	1.53922	91.9203	100 - 8.09 - 0.697	salicylamide	http://nonlinear.com/redirect/outbound?p=chemspider&param=4963	138.055	3.71752
2.87_334.1503m/z	CSID16737016	C14H23NO8	34.3	0	1.87406	73.562	100 - 16.1 - 2.85 - 0.32	Salicylate Meglumine	http://nonlinear.com/redirect/outbound?p=chemspider&param=16737016	334.15	2.87163
12.44_495.1274m/z	CSID4445105	C26H22O10	36.8	0	-2.3562	86.632	100 - 28.8 - 6.04 - 0.944 - 0.123	SALVIANOLIC ACID	http://nonlinear.com/redirect/outbound?p=chemspider&param=4445105	495.127	12.4393
21.44_671.3887m/z	CSID390016	C38H50N6O5	36.3	0.0272	-4.21242	86.3411	100 - 44.1 - 10.5 - 1.78 - 0.237	Saquinavir	http://nonlinear.com/redirect/outbound?p=chemspider&param=390016	671.389	21.4355
22.55_143.1065m/z	CSID94669	C8H14O2	40.6	16.4	-1.06672	87.7769	100 - 8.89 - 0.759	SB3362000	http://nonlinear.com/redirect/outbound?p=chemspider&param=94669	143.107	22.55
1.05_287.1390m/z	CSID8685	C8H24N4O3P2	37.5	0.581	-2.13681	89.5873	100 - 10.5 - 1.12	Schradan	http://nonlinear.com/redirect/outbound?p=chemspider&param=8685	287.139	1.0484
6.46_135.1163m/z	CSID8356	C10H14	39.1	5.06	-3.5196	94.382	100 - 11 - 0.544	sec-Butylbenzene	http://nonlinear.com/redirect/outbound?p=chemspider&param=8356	135.116	6.45522
12.22_220.1699m/z	CSID391018	C14H21NO	46.8	47.3	1.45992	88.5619	100 - 15.8 - 1.37	sedamine	http://nonlinear.com/redirect/outbound?p=chemspider&param=391018	220.17	12.2221
17.69_205.0863m/z	CSID4444884	C12H12O3	43	20	1.92747	97.0826	100 - 13.2 - 1.42 - 0.111	senkyunolide B	http://nonlinear.com/redirect/outbound?p=chemspider&param=4444884	205.086	17.6918
5.86_280.1899m/z	CSID390926	C16H25NO3	35.9	0	-3.01407	83.0422	100 - 18.1 - 2.16 - 0.193	Serratine	http://nonlinear.com/redirect/outbound?p=chemspider&param=390926	280.19	5.8551
6.02_132.0807m/z	CSID6480	C9H9N	45.8	51.4	-0.413793	77.963	100 - 10.2 - 0.467	Skatole	http://nonlinear.com/redirect/outbound?p=chemspider&param=6480	132.081	6.02085
16.09_433.3785m/z	CSID391286	C27H48N2O2	35.2	3.54	-0.803349	73.5096	100 - 30.6 - 4.92 - 0.554	Solacapine	http://nonlinear.com/redirect/outbound?p=chemspider&param=391286	433.379	16.0858
10.05_398.3416m/z	CSID59150	C27H43NO	43.5	19.5	-0.424928	98.3904	100 - 30.1 - 4.58 - 0.47	Solanidine	http://nonlinear.com/redirect/outbound?p=chemspider&param=59150	398.342	10.0503
23.97_309.2073m/z	CSID30792014	C18H28O4	35.5	4.73	3.98489	77.475	100 - 19.9 - 2.71 - 0.276	Soraphen O	http://nonlinear.com/redirect/outbound?p=chemspider&param=30792014	309.207	23.9731
27.62_423.2374m/z	CSID28479008	C15H38N2O9S	35.5	0	0.667999	78.1359	100 - 18.5 - 7.99 - 1.23 - 0.22	Sparteine sulfate hydrate (1:1:5)	http://nonlinear.com/redirect/outbound?p=chemspider&param=28479008	423.237	27.6196
16.91_404.3000m/z	CSID28419934	C17H37N7O4	32.6	2.14	4.89711	66.7482	100 - 21.5 - 3.03 - 0.321	Spergualin	http://nonlinear.com/redirect/outbound?p=chemspider&param=28419934	404.3	16.9145
8.39_704.4377m/z	CSID30792056	C39H61NO10	38.1	2.4	1.15399	89.5205	100 - 43.6 - 11.3 - 2.18 - 0.34	Spinosyn P	http://nonlinear.com/redirect/outbound?p=chemspider&param=30792056	704.438	8.39277
23.96_371.2223m/z	CSID8083064	C23H30O4	33.4	4.7	1.72645	64.2309	100 - 25.4 - 3.91 - 0.447	spiromesifen	http://nonlinear.com/redirect/outbound?p=chemspider&param=8083064	371.222	23.956
17.61_277.2156m/z	CSID4471933	C18H28O2	39	1.14	-2.23782	96.5303	100 - 19.9 - 2.28 - 0.192	Stearidonic acid	http://nonlinear.com/redirect/outbound?p=chemspider&param=4471933	277.216	17.6061
21.27_413.3783m/z	CSID4444352	C29H48O	45.1	32.1	1.22356	94.6029	100 - 32 - 5.14 - 0.556	Stigmasterol	http://nonlinear.com/redirect/outbound?p=chemspider&param=4444352	413.378	21.2697
17.29_235.1324m/z	CSID30791512	C14H18O3	40.7	7.58	-1.96488	98.1503	100 - 15.5 - 1.73 - 0.145	Strigolactone ABC-rings	http://nonlinear.com/redirect/outbound?p=chemspider&param=30791512	235.132	17.2918
13.05_270.1476m/z	CSID391311	C17H19NO2	36.5	5.62	-4.75996	82.4087	100 - 19 - 2.12 - 0.175	Strobamine	http://nonlinear.com/redirect/outbound?p=chemspider&param=391311	270.148	13.0509
24.16_447.3465m/z	CSID4445517	C28H46O4	37.6	0.761	-0.947548	88.2659	100 - 31 - 5.45 - 0.7	stylisterol B	http://nonlinear.com/redirect/outbound?p=chemspider&param=4445517	447.346	24.156
3.40_105.0700m/z	CSID7220	C8H8	54.4	74.7	1.56894	99.2713	100 - 8.74 - 0.336	Styrene	http://nonlinear.com/redirect/outbound?p=chemspider&param=7220	105.07	3.40317
17.27_291.2272m/z	CSID5123	C14H30N2O4+2	39.1	0	1.69636	97.6669	100 - 16.4 - 2.08 - 0.194	Succinylcholine	http://nonlinear.com/redirect/outbound?p=chemspider&param=5123	291.227	17.2746
7.16_380.1879m/z	CSID55325	C24H21N5	32	0	2.55565	62.8971	100 - 28 - 3.78 - 0.328	sudan 7b	http://nonlinear.com/redirect/outbound?p=chemspider&param=55325	380.188	7.16393
12.69_277.1798m/z	CSID30791646	C17H24O3	39.9	8.05	-0.155755	91.5227	100 - 18.8 - 2.28 - 0.208	Sugeonyl acetate	http://nonlinear.com/redirect/outbound?p=chemspider&param=30791646	277.18	12.6851
14.66_311.0818m/z	CSID16218	C12H14N4O4S	35.5	0	3.13158	81.3061	100 - 15.6 - 6.47 - 0.846 - 0.118	Sulfadoxine	http://nonlinear.com/redirect/outbound?p=chemspider&param=16218	311.082	14.6569
22.86_301.0754m/z	CSID5147	C14H12N4O2S	38	2.26	0.0879138	87.7096	100 - 17.6 - 6.39 - 0.909 - 0.109	sulfaquinoxaline	http://nonlinear.com/redirect/outbound?p=chemspider&param=5147	301.075	22.8643
1.65_144.0479m/z	CSID1104	C6H9NOS	37.4	0	0.952356	88.3987	100 - 7.8 - 4.99 - 0.337	Sulfurol	http://nonlinear.com/redirect/outbound?p=chemspider&param=1104	144.048	1.64852
12.98_473.2568m/z	CSID4940793	C25H36N4O3S	37.5	0	-2.76481	90.8887	100 - 29.8 - 9.43 - 1.89 - 0.287	sulukast	http://nonlinear.com/redirect/outbound?p=chemspider&param=4940793	473.257	12.9823
17.69_383.2044m/z	CSID4940796	C24H30O2S	38.9	4.08	1.33931	92.1302	100 - 27.2 - 8.48 - 1.6 - 0.223	Sumarotene	http://nonlinear.com/redirect/outbound?p=chemspider&param=4940796	383.204	17.6918
18.12_296.1416m/z	CSID5165	C14H21N3O2S	31.8	4.14	-3.65495	59.2706	100 - 17.4 - 6.35 - 0.892 - 0.107	Sumatriptan	http://nonlinear.com/redirect/outbound?p=chemspider&param=5165	296.142	18.1205
5.41_199.1222m/z	CSID1859	C13H14N2	37.3	5.15	-4.05083	86.2124	100 - 15 - 1.04	Tacrine	http://nonlinear.com/redirect/outbound?p=chemspider&param=1859	199.122	5.40928
6.94_308.1751m/z	CSID59065	C19H21N3O	38.6	1.23	-2.08812	94.3552	100 - 21.9 - 2.5 - 0.197	Talastine	http://nonlinear.com/redirect/outbound?p=chemspider&param=59065	308.175	6.93532
8.43_563.3342m/z	CSID2302085	C31H42N6O4	33.7	0	0.309417	69.084	100 - 36.4 - 7.25 - 1.03 - 0.116	Tandutinib	http://nonlinear.com/redirect/outbound?p=chemspider&param=2302085	563.334	8.42705
11.99_500.3043m/z	CSID343282	C26H45NO6S	49.3	50.1	0.543296	96.7877	100 - 30 - 10.1 - 2.1 - 0.35	Taurochenodeoxycholic acid	http://nonlinear.com/redirect/outbound?p=chemspider&param=343282	500.304	11.9878
16.61_327.0779m/z	CSID7988	C18H15O4P	36.2	0	-0.519574	81.4729	100 - 19.8 - 2.68 - 0.272	TC8400000	http://nonlinear.com/redirect/outbound?p=chemspider&param=7988	327.078	16.6116
2.87_302.1963m/z	CSID10609889	C16H23N5O	38.6	0	-4.14193	97.9757	100 - 19.4 - 2 - 0.144	Tegaserod	http://nonlinear.com/redirect/outbound?p=chemspider&param=10609889	302.196	2.87163
1.88_243.0977m/z	CSID140081	C10H14N2O5	40.7	6.28	0.793707	98.3182	100 - 11.9 - 1.68 - 0.143	Telbivudine	http://nonlinear.com/redirect/outbound?p=chemspider&param=140081	243.098	1.87713
6.29_195.0622m/z	CSID5201	C6H6N6O2	40.3	14	-1.61023	89.4497	100 - 8.83 - 0.761	Temozolomide	http://nonlinear.com/redirect/outbound?p=chemspider&param=5201	195.062	6.28947
25.28_321.2060m/z	CSID388627	C19H28O4	35.2	3.02	-0.189375	73.1682	100 - 21 - 2.92 - 0.305	testolic acid	http://nonlinear.com/redirect/outbound?p=chemspider&param=388627	321.206	25.282
8.18_314.0720m/z	CSID29847	C12H16N3O3PS	37.4	0	-1.02603	88.0001	100 - 15.2 - 6.21 - 0.79 - 0.102	TF5635000	http://nonlinear.com/redirect/outbound?p=chemspider&param=29847	314.072	8.17558
22.05_293.1795m/z	CSID2300031	C15H24N4S	37.5	8.21	0.103241	79.4585	100 - 18.8 - 6.19 - 0.905	Thioperamide	http://nonlinear.com/redirect/outbound?p=chemspider&param=2300031	293.179	22.0527
13.85_254.0840m/z	CSID3020	C12H15NO3S	36.4	0	-1.98531	84.5425	100 - 14.4 - 6.1 - 0.745	Thiorphan	http://nonlinear.com/redirect/outbound?p=chemspider&param=3020	254.084	13.8453
28.07_205.1956m/z	CSID390845	C15H24	36.5	0.577	2.52508	84.9091	100 - 16.5 - 1.27	Thujopsene	http://nonlinear.com/redirect/outbound?p=chemspider&param=390845	205.196	28.0654
7.02_376.1395m/z	CSID54661	C20H25NO2S2	36.8	0	-1.23161	85.304	100 - 24 - 12.2 - 2.39 - 0.537	Tiagabine	http://nonlinear.com/redirect/outbound?p=chemspider&param=54661	376.139	7.01533
18.98_432.1457m/z	CSID54869	C18H21N7O4S	36.5	0.23	2.06926	84.646	100 - 23.2 - 7.92 - 1.39 - 0.2	Tiodazosin	http://nonlinear.com/redirect/outbound?p=chemspider&param=54869	432.146	18.9835
9.55_258.1133m/z	CSID5308	C15H15NO3	42.3	17.5	3.17566	97.5574	100 - 16.9 - 1.95 - 0.17	TOLMETIN	http://nonlinear.com/redirect/outbound?p=chemspider&param=5308	258.113	9.553
9.39_254.1901m/z	CSID65115	C18H23N	39.4	0	-0.930302	98.2571	100 - 20.1 - 1.91 - 0.115	tolpropamine	http://nonlinear.com/redirect/outbound?p=chemspider&param=65115	254.19	9.38725
22.81_325.1753m/z	CSID61082	C16H24N2O5	38.1	0.678	-1.43101	91.4287	100 - 18.5 - 2.64 - 0.278	Tricetamide	http://nonlinear.com/redirect/outbound?p=chemspider&param=61082	325.175	22.8129
19.55_319.2866m/z	CSID19124	C21H36NO+	39	0	0.418589	95.4492	100 - 23.5 - 2.85 - 0.237	Tridihexethyl	http://nonlinear.com/redirect/outbound?p=chemspider&param=19124	319.287	19.5494
2.59_192.1052m/z	CSID11290587	C8H17NO2S	36.8	3.09	-0.254221	81.069	100 - 10.1 - 5.39 - 0.473	trihomomethionine	http://nonlinear.com/redirect/outbound?p=chemspider&param=11290587	192.105	2.59157
26.33_253.1058m/z	CSID83439	C13H16O5	38.3	11.2	-4.9154	85.7517	100 - 14.4 - 1.99 - 0.188	Trinexapac-ethyl	http://nonlinear.com/redirect/outbound?p=chemspider&param=83439	253.106	26.3279
10.15_279.1860m/z	CSID4445597	C19H22N2	37.8	0	1.55595	90.8757	100 - 21.5 - 2.21 - 0.143	Triprolidine	http://nonlinear.com/redirect/outbound?p=chemspider&param=4445597	279.186	10.1474
8.99_358.1846m/z	CSID138020	C17H27NO7	36.3	4.89	-4.08203	81.3571	100 - 19.3 - 3.21 - 0.379	Uplandicine	http://nonlinear.com/redirect/outbound?p=chemspider&param=138020	358.185	8.98718
4.07_220.0838m/z	CSID8968	C7H14N3O3P	39.6	3.16	-3.40377	98.7434	100 - 8.94 - 0.973	uredepa	http://nonlinear.com/redirect/outbound?p=chemspider&param=8968	220.084	4.06615
8.56_242.1745m/z	CSID391313	C13H23NO3	38.9	0	-2.26453	97.2879	100 - 14.8 - 1.64 - 0.134	Valeroidine	http://nonlinear.com/redirect/outbound?p=chemspider&param=391313	242.175	8.55852
27.40_619.4516m/z	CSID2300861	C33H58N6O5	34.1	7.96	-4.15359	67.3278	100 - 38.7 - 8.33 - 1.29 - 0.159	Valomaciclovir stearate	http://nonlinear.com/redirect/outbound?p=chemspider&param=2300861	619.452	27.4024
3.39_146.0603m/z	CSID62357	C9H7NO	44.7	33	1.71728	92.383	100 - 10.2 - 0.674	VC4070000	http://nonlinear.com/redirect/outbound?p=chemspider&param=62357	146.06	3.38602
8.96_410.3047m/z	CSID5845	C27H39NO2	37.6	6.76	-1.50996	83.0387	100 - 30.1 - 4.78 - 0.531	Veratramine	http://nonlinear.com/redirect/outbound?p=chemspider&param=5845	410.305	8.95858
1.25_185.0921m/z	CSID2206	C8H12N2O3	39.1	0	0.0361633	95.54	100 - 9.64 - 1.03	Veronal	http://nonlinear.com/redirect/outbound?p=chemspider&param=2206	185.092	1.24843
26.86_531.4026m/z	CSID19171	C33H54O5	37.4	3.36	-3.31091	87.417	100 - 36.5 - 7.5 - 1.12 - 0.132	VES	http://nonlinear.com/redirect/outbound?p=chemspider&param=19171	531.403	26.8594
9.62_335.1766m/z	CSID4445243	C21H22N2O2	39.7	6.57	3.5444	96.0737	100 - 23.8 - 3.11 - 0.293	vinorine	http://nonlinear.com/redirect/outbound?p=chemspider&param=4445243	335.177	9.62158
23.16_413.3776m/z	CSID8085275	C29H48O	42	19.5	-0.474588	90.9701	100 - 32 - 5.14 - 0.556	Vitamin D5	http://nonlinear.com/redirect/outbound?p=chemspider&param=8085275	413.378	23.1615
14.91_503.2561m/z	CSID170645	C19H34N8O8	38.2	27.6	-2.23891	65.9341	100 - 24.2 - 4.45 - 0.605	Yazumycin A	http://nonlinear.com/redirect/outbound?p=chemspider&param=170645	503.256	14.9084
14.25_307.1296m/z	CSID388633	C15H18N2O5	40.1	5.82	2.39599	97.5742	100 - 17.4 - 2.44 - 0.25	Z-Gly-Pro	http://nonlinear.com/redirect/outbound?p=chemspider&param=388633	307.13	14.2454
